# Supplementary material for: Genome‐wide association study for feed efficiency in collective cage‐raised rabbits under full and restricted feeding
Source: Anim Genet. 2020 Jul 22;51(5):799–810. doi: 10.1111/age.12988 (PMC7540659; doi:10.1111/age.12988)
Supplement: Supplementary file 1 — Table S1. Description of the 189 chromosome‐wise significant SNPs and features annotated to them. [file AGE-51-799-s001.xlsx]

## Sheet: Hoja2
#Uploaded_variation	Location	Position	Allele	Consequence	IMPACT	SYMBOL	Gene	Feature_type	Feature	BIOTYPE	EXON	INTRON	HGVSc	HGVSp	cDNA_position	CDS_position	Protein_position	Amino_acids	Codons	Existing_variation	DISTANCE	STRAND	FLAGS	SYMBOL_SOURCE	HGNC_ID	MANE	TSL	APPRIS	CLIN_SIG	SOMATIC	PHENO
AX-147009110	3	100988229-100988229	G	upstream_gene_variant	MODIFIER	-	ENSOCUG00000005039	Transcript	ENSOCUT00000005038.4	protein_coding	-	-	-	-	-	-	-	-	-	-	877	-1	-	-	-	-	-	-	-	-	-
AX-147009110	3	100988229-100988229	G	downstream_gene_variant	MODIFIER	-	ENSOCUG00000035812	Transcript	ENSOCUT00000057189.1	protein_coding	-	-	-	-	-	-	-	-	-	-	590	-1	-	-	-	-	-	-	-	-	-
AX-147010880	3	101075126-101075126	A	upstream_gene_variant	MODIFIER	CA3	ENSOCUG00000011736	Transcript	ENSOCUT00000011737.3	protein_coding	-	-	-	-	-	-	-	-	-	-	1016	1	-	HGNC	HGNC	1374	-	-	-	-	-	-
AX-147010880	3	101075126-101075126	A	upstream_gene_variant	MODIFIER	CA3	ENSOCUG00000011736	Transcript	ENSOCUT00000033537.2	protein_coding	-	-	-	-	-	-	-	-	-	-	747	1	-	HGNC	HGNC	1374	-	-	-	-	-	-
AX-147175395	3	101091848-101091848	G	downstream_gene_variant	MODIFIER	CA3	ENSOCUG00000011736	Transcript	ENSOCUT00000011737.3	protein_coding	-	-	-	-	-	-	-	-	-	-	4546	1	-	HGNC	HGNC	1374	-	-	-	-	-	-
AX-147175395	3	101091848-101091848	G	downstream_gene_variant	MODIFIER	CA3	ENSOCUG00000011736	Transcript	ENSOCUT00000033537.2	protein_coding	-	-	-	-	-	-	-	-	-	-	4546	1	-	HGNC	HGNC	1374	-	-	-	-	-	-
AX-147059891	3	101114528-101114528	C	intron_variant	MODIFIER	CA2	ENSOCUG00000011742	Transcript	ENSOCUT00000011742.4	protein_coding	-	5/6	-	-	-	-	-	-	-	-	-	1	-	EntrezGene	-	-	-	-	-	-	-
AX-147059891	3	101114528-101114528	C	intron_variant	MODIFIER	CA2	ENSOCUG00000011742	Transcript	ENSOCUT00000048350.1	protein_coding	-	5/6	-	-	-	-	-	-	-	-	-	1	-	EntrezGene	-	-	-	-	-	-	-
AX-147059891	3	101114528-101114528	C	intron_variant	MODIFIER	CA2	ENSOCUG00000011742	Transcript	ENSOCUT00000052433.1	protein_coding	-	5/6	-	-	-	-	-	-	-	-	-	1	-	EntrezGene	-	-	-	-	-	-	-
AX-147016699	3	102224984-102224984	A	upstream_gene_variant	MODIFIER	CNGB3	ENSOCUG00000017962	Transcript	ENSOCUT00000017964.4	protein_coding	-	-	-	-	-	-	-	-	-	-	3870	-1	-	HGNC	HGNC	2153	-	-	-	-	-	-
AX-147042101	3	102231767-102231767	T	intergenic_variant	MODIFIER	-	-	-	-	-	-	-	-	-	-	-	-	-	-	-	-	-	-	-	-	-	-	-	-	-	-
AX-146992592	3	102260120-102260120	G	intergenic_variant	MODIFIER	-	-	-	-	-	-	-	-	-	-	-	-	-	-	-	-	-	-	-	-	-	-	-	-	-	-
AX-147144251	3	102265328-102265328	T	intergenic_variant	MODIFIER	-	-	-	-	-	-	-	-	-	-	-	-	-	-	-	-	-	-	-	-	-	-	-	-	-	-
AX-147115039	3	102271826-102271826	C	intergenic_variant	MODIFIER	-	-	-	-	-	-	-	-	-	-	-	-	-	-	-	-	-	-	-	-	-	-	-	-	-	-
AX-147027503	3	102282451-102282451	C	intergenic_variant	MODIFIER	-	-	-	-	-	-	-	-	-	-	-	-	-	-	-	-	-	-	-	-	-	-	-	-	-	-
AX-147180030	3	102296886-102296886	A	intergenic_variant	MODIFIER	-	-	-	-	-	-	-	-	-	-	-	-	-	-	-	-	-	-	-	-	-	-	-	-	-	-
AX-147039590	3	102315096-102315096	A	intergenic_variant	MODIFIER	-	-	-	-	-	-	-	-	-	-	-	-	-	-	-	-	-	-	-	-	-	-	-	-	-	-
AX-147079639	3	102336094-102336094	C	intergenic_variant	MODIFIER	-	-	-	-	-	-	-	-	-	-	-	-	-	-	-	-	-	-	-	-	-	-	-	-	-	-
AX-147115040	3	102351431-102351431	A	intergenic_variant	MODIFIER	-	-	-	-	-	-	-	-	-	-	-	-	-	-	-	-	-	-	-	-	-	-	-	-	-	-
AX-146993443	3	102374529-102374529	G	upstream_gene_variant	MODIFIER	CNBD1	ENSOCUG00000029386	Transcript	ENSOCUT00000033244.2	protein_coding	-	-	-	-	-	-	-	-	-	-	4907	1	-	HGNC	HGNC	26663	-	-	-	-	-	-
AX-146993443	3	102374529-102374529	G	upstream_gene_variant	MODIFIER	CNBD1	ENSOCUG00000029386	Transcript	ENSOCUT00000037219.1	protein_coding	-	-	-	-	-	-	-	-	-	-	4907	1	-	HGNC	HGNC	26663	-	-	-	-	-	-
AX-146983203	3	107986949-107986949	T	intergenic_variant	MODIFIER	-	-	-	-	-	-	-	-	-	-	-	-	-	-	-	-	-	-	-	-	-	-	-	-	-	-
AX-147020801	3	109068668-109068668	C	intergenic_variant	MODIFIER	-	-	-	-	-	-	-	-	-	-	-	-	-	-	-	-	-	-	-	-	-	-	-	-	-	-
AX-146982129	3	109092931-109092931	A	intergenic_variant	MODIFIER	-	-	-	-	-	-	-	-	-	-	-	-	-	-	-	-	-	-	-	-	-	-	-	-	-	-
AX-147092994	3	109135530-109135530	T	intergenic_variant	MODIFIER	-	-	-	-	-	-	-	-	-	-	-	-	-	-	-	-	-	-	-	-	-	-	-	-	-	-
AX-147097036	3	109171730-109171730	T	intergenic_variant	MODIFIER	-	-	-	-	-	-	-	-	-	-	-	-	-	-	-	-	-	-	-	-	-	-	-	-	-	-
AX-147044592	3	109282771-109282771	T	intergenic_variant	MODIFIER	-	-	-	-	-	-	-	-	-	-	-	-	-	-	-	-	-	-	-	-	-	-	-	-	-	-
AX-146992595	3	109306031-109306031	T	intergenic_variant	MODIFIER	-	-	-	-	-	-	-	-	-	-	-	-	-	-	-	-	-	-	-	-	-	-	-	-	-	-
AX-147010885	3	109329818-109329818	A	intergenic_variant	MODIFIER	-	-	-	-	-	-	-	-	-	-	-	-	-	-	-	-	-	-	-	-	-	-	-	-	-	-
AX-147116670	3	109566391-109566391	C	intergenic_variant	MODIFIER	-	-	-	-	-	-	-	-	-	-	-	-	-	-	-	-	-	-	-	-	-	-	-	-	-	-
AX-147034699	3	109829991-109829991	C	intergenic_variant	MODIFIER	-	-	-	-	-	-	-	-	-	-	-	-	-	-	-	-	-	-	-	-	-	-	-	-	-	-
AX-147022934	3	109836500-109836500	T	intergenic_variant	MODIFIER	-	-	-	-	-	-	-	-	-	-	-	-	-	-	-	-	-	-	-	-	-	-	-	-	-	-
AX-147044595	3	109849821-109849821	G	intergenic_variant	MODIFIER	-	-	-	-	-	-	-	-	-	-	-	-	-	-	-	-	-	-	-	-	-	-	-	-	-	-
AX-146988119	3	109878388-109878388	T	intron_variant	MODIFIER	GEM	ENSOCUG00000001030	Transcript	ENSOCUT00000001030.4	protein_coding	-	3/5	-	-	-	-	-	-	-	-	-	-1	-	HGNC	HGNC	4234	-	-	-	-	-	-
AX-146988119	3	109878388-109878388	T	intron_variant	MODIFIER	GEM	ENSOCUG00000001030	Transcript	ENSOCUT00000042411.1	protein_coding	-	2/4	-	-	-	-	-	-	-	-	-	-1	-	HGNC	HGNC	4234	-	-	-	-	-	-
AX-147052313	3	110281251-110281251	T	intron_variant	MODIFIER	ESRP1	ENSOCUG00000001316	Transcript	ENSOCUT00000001316.4	protein_coding	-	5/15	-	-	-	-	-	-	-	-	-	1	-	HGNC	HGNC	25966	-	-	-	-	-	-
AX-147052313	3	110281251-110281251	T	intron_variant	MODIFIER	ESRP1	ENSOCUG00000001316	Transcript	ENSOCUT00000036433.1	protein_coding	-	5/15	-	-	-	-	-	-	-	-	-	1	-	HGNC	HGNC	25966	-	-	-	-	-	-
AX-147052313	3	110281251-110281251	T	intron_variant	MODIFIER	ESRP1	ENSOCUG00000001316	Transcript	ENSOCUT00000041864.1	protein_coding	-	5/14	-	-	-	-	-	-	-	-	-	1	-	HGNC	HGNC	25966	-	-	-	-	-	-
AX-147151882	3	110787821-110787821	T	intron_variant	non_coding_transcript_variant	MODIFIER	-	ENSOCUG00000039417	Transcript	ENSOCUT00000035615.1	lncRNA	-	2/2	-	-	-	-	-	-	-	-	-	1	-	-	-	-	-	-	-	-	-
AX-147118216	3	110801068-110801068	T	intergenic_variant	MODIFIER	-	-	-	-	-	-	-	-	-	-	-	-	-	-	-	-	-	-	-	-	-	-	-	-	-	-
AX-147118217	3	110876731-110876731	C	intron_variant	MODIFIER	C8orf37	ENSOCUG00000001062	Transcript	ENSOCUT00000001061.4	protein_coding	-	2/5	-	-	-	-	-	-	-	-	-	-1	-	HGNC	HGNC	27232	-	-	-	-	-	-
AX-147140896	3	113462596-113462596	G	intergenic_variant	MODIFIER	-	-	-	-	-	-	-	-	-	-	-	-	-	-	-	-	-	-	-	-	-	-	-	-	-	-
AX-147126724	5	3704941-3704941	T	intergenic_variant	MODIFIER	-	-	-	-	-	-	-	-	-	-	-	-	-	-	-	-	-	-	-	-	-	-	-	-	-	-
AX-147142647	5	3710755-3710755	A	intergenic_variant	MODIFIER	-	-	-	-	-	-	-	-	-	-	-	-	-	-	-	-	-	-	-	-	-	-	-	-	-	-
AX-147057576	5	3721668-3721668	G	intergenic_variant	MODIFIER	-	-	-	-	-	-	-	-	-	-	-	-	-	-	-	-	-	-	-	-	-	-	-	-	-	-
AX-147176720	5	3757191-3757191	G	intergenic_variant	MODIFIER	-	-	-	-	-	-	-	-	-	-	-	-	-	-	-	-	-	-	-	-	-	-	-	-	-	-
AX-147025320	5	3763293-3763293	T	intergenic_variant	MODIFIER	-	-	-	-	-	-	-	-	-	-	-	-	-	-	-	-	-	-	-	-	-	-	-	-	-	-
AX-147157500	5	3772696-3772696	T	intergenic_variant	MODIFIER	-	-	-	-	-	-	-	-	-	-	-	-	-	-	-	-	-	-	-	-	-	-	-	-	-	-
AX-147079760	5	3782894-3782894	A	intergenic_variant	MODIFIER	-	-	-	-	-	-	-	-	-	-	-	-	-	-	-	-	-	-	-	-	-	-	-	-	-	-
AX-147070131	5	3797610-3797610	G	intergenic_variant	MODIFIER	-	-	-	-	-	-	-	-	-	-	-	-	-	-	-	-	-	-	-	-	-	-	-	-	-	-
AX-147057577	5	3813298-3813298	C	intergenic_variant	MODIFIER	-	-	-	-	-	-	-	-	-	-	-	-	-	-	-	-	-	-	-	-	-	-	-	-	-	-
AX-147153744	5	3837801-3837801	C	intergenic_variant	MODIFIER	-	-	-	-	-	-	-	-	-	-	-	-	-	-	-	-	-	-	-	-	-	-	-	-	-	-
AX-146994383	5	3847240-3847240	T	intergenic_variant	MODIFIER	-	-	-	-	-	-	-	-	-	-	-	-	-	-	-	-	-	-	-	-	-	-	-	-	-	-
AX-147039756	5	3852644-3852644	T	intergenic_variant	MODIFIER	-	-	-	-	-	-	-	-	-	-	-	-	-	-	-	-	-	-	-	-	-	-	-	-	-	-
AX-147010974	5	9069756-9069756	C	intergenic_variant	MODIFIER	-	-	-	-	-	-	-	-	-	-	-	-	-	-	-	-	-	-	-	-	-	-	-	-	-	-
AX-147049894	5	18954799-18954799	C	intergenic_variant	MODIFIER	-	-	-	-	-	-	-	-	-	-	-	-	-	-	-	-	-	-	-	-	-	-	-	-	-	-
AX-147047368	5	18966462-18966462	C	intergenic_variant	MODIFIER	-	-	-	-	-	-	-	-	-	-	-	-	-	-	-	-	-	-	-	-	-	-	-	-	-	-
AX-147101049	6	26284528-26284528	A	intergenic_variant	MODIFIER	-	-	-	-	-	-	-	-	-	-	-	-	-	-	-	-	-	-	-	-	-	-	-	-	-	-
AX-147140966	6	26291076-26291076	A	intergenic_variant	MODIFIER	-	-	-	-	-	-	-	-	-	-	-	-	-	-	-	-	-	-	-	-	-	-	-	-	-	-
AX-147074993	6	26297280-26297280	T	intergenic_variant	MODIFIER	-	-	-	-	-	-	-	-	-	-	-	-	-	-	-	-	-	-	-	-	-	-	-	-	-	-
AX-147115176	6	26304314-26304314	G	intergenic_variant	MODIFIER	-	-	-	-	-	-	-	-	-	-	-	-	-	-	-	-	-	-	-	-	-	-	-	-	-	-
AX-147116774	6	26312564-26312564	C	intergenic_variant	MODIFIER	-	-	-	-	-	-	-	-	-	-	-	-	-	-	-	-	-	-	-	-	-	-	-	-	-	-
AX-147137091	6	26319482-26319482	A	intergenic_variant	MODIFIER	-	-	-	-	-	-	-	-	-	-	-	-	-	-	-	-	-	-	-	-	-	-	-	-	-	-
AX-147101050	6	26324537-26324537	A	intergenic_variant	MODIFIER	-	-	-	-	-	-	-	-	-	-	-	-	-	-	-	-	-	-	-	-	-	-	-	-	-	-
AX-147001349	6	26407008-26407008	T	intergenic_variant	MODIFIER	-	-	-	-	-	-	-	-	-	-	-	-	-	-	-	-	-	-	-	-	-	-	-	-	-	-
AX-147095165	6	26417667-26417667	T	intergenic_variant	MODIFIER	-	-	-	-	-	-	-	-	-	-	-	-	-	-	-	-	-	-	-	-	-	-	-	-	-	-
AX-147140034	6	26437300-26437300	C	intergenic_variant	MODIFIER	-	-	-	-	-	-	-	-	-	-	-	-	-	-	-	-	-	-	-	-	-	-	-	-	-	-
AX-146982143	9	29660083-29660083	T	intron_variant	MODIFIER	-	ENSOCUG00000002826	Transcript	ENSOCUT00000002835.4	protein_coding	-	3/30	-	-	-	-	-	-	-	-	-	-1	-	-	-	-	-	-	-	-	-
AX-146982143	9	29660083-29660083	T	intron_variant	MODIFIER	-	ENSOCUG00000002826	Transcript	ENSOCUT00000034804.1	protein_coding	-	3/29	-	-	-	-	-	-	-	-	-	-1	-	-	-	-	-	-	-	-	-
AX-146982143	9	29660083-29660083	T	intron_variant	MODIFIER	-	ENSOCUG00000002826	Transcript	ENSOCUT00000037522.1	protein_coding	-	3/29	-	-	-	-	-	-	-	-	-	-1	-	-	-	-	-	-	-	-	-
AX-146982143	9	29660083-29660083	T	intron_variant	MODIFIER	-	ENSOCUG00000002826	Transcript	ENSOCUT00000038920.1	protein_coding	-	3/29	-	-	-	-	-	-	-	-	-	-1	-	-	-	-	-	-	-	-	-
AX-146982143	9	29660083-29660083	T	intron_variant	MODIFIER	-	ENSOCUG00000002826	Transcript	ENSOCUT00000040234.1	protein_coding	-	3/28	-	-	-	-	-	-	-	-	-	-1	-	-	-	-	-	-	-	-	-
AX-146982143	9	29660083-29660083	T	intron_variant	MODIFIER	-	ENSOCUG00000002826	Transcript	ENSOCUT00000045245.1	protein_coding	-	3/28	-	-	-	-	-	-	-	-	-	-1	-	-	-	-	-	-	-	-	-
AX-147167857	9	29682177-29682177	T	intron_variant	MODIFIER	-	ENSOCUG00000002826	Transcript	ENSOCUT00000002835.4	protein_coding	-	3/30	-	-	-	-	-	-	-	-	-	-1	-	-	-	-	-	-	-	-	-
AX-147167857	9	29682177-29682177	T	intron_variant	MODIFIER	-	ENSOCUG00000002826	Transcript	ENSOCUT00000034804.1	protein_coding	-	3/29	-	-	-	-	-	-	-	-	-	-1	-	-	-	-	-	-	-	-	-
AX-147167857	9	29682177-29682177	T	intron_variant	MODIFIER	-	ENSOCUG00000002826	Transcript	ENSOCUT00000037522.1	protein_coding	-	3/29	-	-	-	-	-	-	-	-	-	-1	-	-	-	-	-	-	-	-	-
AX-147167857	9	29682177-29682177	T	intron_variant	MODIFIER	-	ENSOCUG00000002826	Transcript	ENSOCUT00000038920.1	protein_coding	-	3/29	-	-	-	-	-	-	-	-	-	-1	-	-	-	-	-	-	-	-	-
AX-147167857	9	29682177-29682177	T	intron_variant	MODIFIER	-	ENSOCUG00000002826	Transcript	ENSOCUT00000040234.1	protein_coding	-	3/28	-	-	-	-	-	-	-	-	-	-1	-	-	-	-	-	-	-	-	-
AX-147167857	9	29682177-29682177	T	intron_variant	MODIFIER	-	ENSOCUG00000002826	Transcript	ENSOCUT00000045245.1	protein_coding	-	3/28	-	-	-	-	-	-	-	-	-	-1	-	-	-	-	-	-	-	-	-
AX-147045105	9	29685745-29685745	G	intron_variant	MODIFIER	-	ENSOCUG00000002826	Transcript	ENSOCUT00000002835.4	protein_coding	-	3/30	-	-	-	-	-	-	-	-	-	-1	-	-	-	-	-	-	-	-	-
AX-147045105	9	29685745-29685745	G	intron_variant	MODIFIER	-	ENSOCUG00000002826	Transcript	ENSOCUT00000034804.1	protein_coding	-	3/29	-	-	-	-	-	-	-	-	-	-1	-	-	-	-	-	-	-	-	-
AX-147045105	9	29685745-29685745	G	intron_variant	MODIFIER	-	ENSOCUG00000002826	Transcript	ENSOCUT00000037522.1	protein_coding	-	3/29	-	-	-	-	-	-	-	-	-	-1	-	-	-	-	-	-	-	-	-
AX-147045105	9	29685745-29685745	G	intron_variant	MODIFIER	-	ENSOCUG00000002826	Transcript	ENSOCUT00000038920.1	protein_coding	-	3/29	-	-	-	-	-	-	-	-	-	-1	-	-	-	-	-	-	-	-	-
AX-147045105	9	29685745-29685745	G	intron_variant	MODIFIER	-	ENSOCUG00000002826	Transcript	ENSOCUT00000040234.1	protein_coding	-	3/28	-	-	-	-	-	-	-	-	-	-1	-	-	-	-	-	-	-	-	-
AX-147045105	9	29685745-29685745	G	intron_variant	MODIFIER	-	ENSOCUG00000002826	Transcript	ENSOCUT00000045245.1	protein_coding	-	3/28	-	-	-	-	-	-	-	-	-	-1	-	-	-	-	-	-	-	-	-
AX-147101292	9	30348128-30348128	C	intron_variant	MODIFIER	SYNPR	ENSOCUG00000012918	Transcript	ENSOCUT00000037358.1	protein_coding	-	2/2	-	-	-	-	-	-	-	-	-	1	-	HGNC	HGNC	16507	-	-	-	-	-	-
AX-147101292	9	30348128-30348128	C	intron_variant	MODIFIER	SYNPR	ENSOCUG00000012918	Transcript	ENSOCUT00000046057.1	protein_coding	-	2/5	-	-	-	-	-	-	-	-	-	1	-	HGNC	HGNC	16507	-	-	-	-	-	-
AX-147137192	9	30390779-30390779	T	intron_variant	MODIFIER	SYNPR	ENSOCUG00000012918	Transcript	ENSOCUT00000037358.1	protein_coding	-	2/2	-	-	-	-	-	-	-	-	-	1	-	HGNC	HGNC	16507	-	-	-	-	-	-
AX-147137192	9	30390779-30390779	T	intron_variant	MODIFIER	SYNPR	ENSOCUG00000012918	Transcript	ENSOCUT00000046057.1	protein_coding	-	2/5	-	-	-	-	-	-	-	-	-	1	-	HGNC	HGNC	16507	-	-	-	-	-	-
AX-147101293	9	30462579-30462579	T	intron_variant	MODIFIER	SYNPR	ENSOCUG00000012918	Transcript	ENSOCUT00000012915.4	protein_coding	-	1/4	-	-	-	-	-	-	-	-	-	1	-	HGNC	HGNC	16507	-	-	-	-	-	-
AX-147101293	9	30462579-30462579	T	intron_variant	MODIFIER	SYNPR	ENSOCUG00000012918	Transcript	ENSOCUT00000037358.1	protein_coding	-	2/2	-	-	-	-	-	-	-	-	-	1	-	HGNC	HGNC	16507	-	-	-	-	-	-
AX-147101293	9	30462579-30462579	T	intron_variant	MODIFIER	SYNPR	ENSOCUG00000012918	Transcript	ENSOCUT00000038294.1	protein_coding	-	1/5	-	-	-	-	-	-	-	-	-	1	-	HGNC	HGNC	16507	-	-	-	-	-	-
AX-147101293	9	30462579-30462579	T	intron_variant	MODIFIER	SYNPR	ENSOCUG00000012918	Transcript	ENSOCUT00000042265.1	protein_coding	-	1/3	-	-	-	-	-	-	-	-	-	1	-	HGNC	HGNC	16507	-	-	-	-	-	-
AX-147101293	9	30462579-30462579	T	intron_variant	MODIFIER	SYNPR	ENSOCUG00000012918	Transcript	ENSOCUT00000046057.1	protein_coding	-	2/5	-	-	-	-	-	-	-	-	-	1	-	HGNC	HGNC	16507	-	-	-	-	-	-
AX-147101293	9	30462579-30462579	T	intron_variant	MODIFIER	SYNPR	ENSOCUG00000012918	Transcript	ENSOCUT00000050791.1	protein_coding	-	4/4	-	-	-	-	-	-	-	-	-	1	-	HGNC	HGNC	16507	-	-	-	-	-	-
AX-147091235	9	30471332-30471332	A	intron_variant	MODIFIER	SYNPR	ENSOCUG00000012918	Transcript	ENSOCUT00000012915.4	protein_coding	-	1/4	-	-	-	-	-	-	-	-	-	1	-	HGNC	HGNC	16507	-	-	-	-	-	-
AX-147091235	9	30471332-30471332	A	intron_variant	MODIFIER	SYNPR	ENSOCUG00000012918	Transcript	ENSOCUT00000037358.1	protein_coding	-	2/2	-	-	-	-	-	-	-	-	-	1	-	HGNC	HGNC	16507	-	-	-	-	-	-
AX-147091235	9	30471332-30471332	A	intron_variant	MODIFIER	SYNPR	ENSOCUG00000012918	Transcript	ENSOCUT00000038294.1	protein_coding	-	1/5	-	-	-	-	-	-	-	-	-	1	-	HGNC	HGNC	16507	-	-	-	-	-	-
AX-147091235	9	30471332-30471332	A	intron_variant	MODIFIER	SYNPR	ENSOCUG00000012918	Transcript	ENSOCUT00000042265.1	protein_coding	-	1/3	-	-	-	-	-	-	-	-	-	1	-	HGNC	HGNC	16507	-	-	-	-	-	-
AX-147091235	9	30471332-30471332	A	intron_variant	MODIFIER	SYNPR	ENSOCUG00000012918	Transcript	ENSOCUT00000046057.1	protein_coding	-	2/5	-	-	-	-	-	-	-	-	-	1	-	HGNC	HGNC	16507	-	-	-	-	-	-
AX-147091235	9	30471332-30471332	A	intron_variant	MODIFIER	SYNPR	ENSOCUG00000012918	Transcript	ENSOCUT00000050791.1	protein_coding	-	4/4	-	-	-	-	-	-	-	-	-	1	-	HGNC	HGNC	16507	-	-	-	-	-	-
AX-147057953	9	30515813-30515813	G	intron_variant	MODIFIER	SYNPR	ENSOCUG00000012918	Transcript	ENSOCUT00000012915.4	protein_coding	-	2/4	-	-	-	-	-	-	-	-	-	1	-	HGNC	HGNC	16507	-	-	-	-	-	-
AX-147057953	9	30515813-30515813	G	intron_variant	MODIFIER	SYNPR	ENSOCUG00000012918	Transcript	ENSOCUT00000037358.1	protein_coding	-	2/2	-	-	-	-	-	-	-	-	-	1	-	HGNC	HGNC	16507	-	-	-	-	-	-
AX-147057953	9	30515813-30515813	G	intron_variant	MODIFIER	SYNPR	ENSOCUG00000012918	Transcript	ENSOCUT00000038294.1	protein_coding	-	2/5	-	-	-	-	-	-	-	-	-	1	-	HGNC	HGNC	16507	-	-	-	-	-	-
AX-147057953	9	30515813-30515813	G	intron_variant	MODIFIER	SYNPR	ENSOCUG00000012918	Transcript	ENSOCUT00000042265.1	protein_coding	-	2/3	-	-	-	-	-	-	-	-	-	1	-	HGNC	HGNC	16507	-	-	-	-	-	-
AX-147057953	9	30515813-30515813	G	intron_variant	MODIFIER	SYNPR	ENSOCUG00000012918	Transcript	ENSOCUT00000046057.1	protein_coding	-	3/5	-	-	-	-	-	-	-	-	-	1	-	HGNC	HGNC	16507	-	-	-	-	-	-
AX-147057953	9	30515813-30515813	G	upstream_gene_variant	MODIFIER	-	ENSOCUG00000030562	Transcript	ENSOCUT00000050990.1	protein_coding	-	-	-	-	-	-	-	-	-	-	3945	-1	-	-	-	-	-	-	-	-	-
AX-147035194	9	30522600-30522600	G	intron_variant	MODIFIER	SYNPR	ENSOCUG00000012918	Transcript	ENSOCUT00000012915.4	protein_coding	-	2/4	-	-	-	-	-	-	-	-	-	1	-	HGNC	HGNC	16507	-	-	-	-	-	-
AX-147035194	9	30522600-30522600	G	intron_variant	MODIFIER	SYNPR	ENSOCUG00000012918	Transcript	ENSOCUT00000037358.1	protein_coding	-	2/2	-	-	-	-	-	-	-	-	-	1	-	HGNC	HGNC	16507	-	-	-	-	-	-
AX-147035194	9	30522600-30522600	G	intron_variant	MODIFIER	SYNPR	ENSOCUG00000012918	Transcript	ENSOCUT00000038294.1	protein_coding	-	2/5	-	-	-	-	-	-	-	-	-	1	-	HGNC	HGNC	16507	-	-	-	-	-	-
AX-147035194	9	30522600-30522600	G	intron_variant	MODIFIER	SYNPR	ENSOCUG00000012918	Transcript	ENSOCUT00000042265.1	protein_coding	-	2/3	-	-	-	-	-	-	-	-	-	1	-	HGNC	HGNC	16507	-	-	-	-	-	-
AX-147035194	9	30522600-30522600	G	intron_variant	MODIFIER	SYNPR	ENSOCUG00000012918	Transcript	ENSOCUT00000046057.1	protein_coding	-	3/5	-	-	-	-	-	-	-	-	-	1	-	HGNC	HGNC	16507	-	-	-	-	-	-
AX-147042626	9	30528910-30528910	A	intron_variant	MODIFIER	SYNPR	ENSOCUG00000012918	Transcript	ENSOCUT00000012915.4	protein_coding	-	2/4	-	-	-	-	-	-	-	-	-	1	-	HGNC	HGNC	16507	-	-	-	-	-	-
AX-147042626	9	30528910-30528910	A	intron_variant	MODIFIER	SYNPR	ENSOCUG00000012918	Transcript	ENSOCUT00000037358.1	protein_coding	-	2/2	-	-	-	-	-	-	-	-	-	1	-	HGNC	HGNC	16507	-	-	-	-	-	-
AX-147042626	9	30528910-30528910	A	intron_variant	MODIFIER	SYNPR	ENSOCUG00000012918	Transcript	ENSOCUT00000038294.1	protein_coding	-	2/5	-	-	-	-	-	-	-	-	-	1	-	HGNC	HGNC	16507	-	-	-	-	-	-
AX-147042626	9	30528910-30528910	A	intron_variant	MODIFIER	SYNPR	ENSOCUG00000012918	Transcript	ENSOCUT00000042265.1	protein_coding	-	2/3	-	-	-	-	-	-	-	-	-	1	-	HGNC	HGNC	16507	-	-	-	-	-	-
AX-147042626	9	30528910-30528910	A	intron_variant	MODIFIER	SYNPR	ENSOCUG00000012918	Transcript	ENSOCUT00000046057.1	protein_coding	-	3/5	-	-	-	-	-	-	-	-	-	1	-	HGNC	HGNC	16507	-	-	-	-	-	-
AX-147068047	9	30534155-30534155	A	intron_variant	MODIFIER	SYNPR	ENSOCUG00000012918	Transcript	ENSOCUT00000012915.4	protein_coding	-	2/4	-	-	-	-	-	-	-	-	-	1	-	HGNC	HGNC	16507	-	-	-	-	-	-
AX-147068047	9	30534155-30534155	A	intron_variant	MODIFIER	SYNPR	ENSOCUG00000012918	Transcript	ENSOCUT00000037358.1	protein_coding	-	2/2	-	-	-	-	-	-	-	-	-	1	-	HGNC	HGNC	16507	-	-	-	-	-	-
AX-147068047	9	30534155-30534155	A	intron_variant	MODIFIER	SYNPR	ENSOCUG00000012918	Transcript	ENSOCUT00000038294.1	protein_coding	-	2/5	-	-	-	-	-	-	-	-	-	1	-	HGNC	HGNC	16507	-	-	-	-	-	-
AX-147068047	9	30534155-30534155	A	intron_variant	MODIFIER	SYNPR	ENSOCUG00000012918	Transcript	ENSOCUT00000042265.1	protein_coding	-	2/3	-	-	-	-	-	-	-	-	-	1	-	HGNC	HGNC	16507	-	-	-	-	-	-
AX-147068047	9	30534155-30534155	A	intron_variant	MODIFIER	SYNPR	ENSOCUG00000012918	Transcript	ENSOCUT00000046057.1	protein_coding	-	3/5	-	-	-	-	-	-	-	-	-	1	-	HGNC	HGNC	16507	-	-	-	-	-	-
AX-147027988	9	30541263-30541263	G	intron_variant	MODIFIER	SYNPR	ENSOCUG00000012918	Transcript	ENSOCUT00000012915.4	protein_coding	-	2/4	-	-	-	-	-	-	-	-	-	1	-	HGNC	HGNC	16507	-	-	-	-	-	-
AX-147027988	9	30541263-30541263	G	intron_variant	MODIFIER	SYNPR	ENSOCUG00000012918	Transcript	ENSOCUT00000037358.1	protein_coding	-	2/2	-	-	-	-	-	-	-	-	-	1	-	HGNC	HGNC	16507	-	-	-	-	-	-
AX-147027988	9	30541263-30541263	G	intron_variant	MODIFIER	SYNPR	ENSOCUG00000012918	Transcript	ENSOCUT00000038294.1	protein_coding	-	2/5	-	-	-	-	-	-	-	-	-	1	-	HGNC	HGNC	16507	-	-	-	-	-	-
AX-147027988	9	30541263-30541263	G	intron_variant	MODIFIER	SYNPR	ENSOCUG00000012918	Transcript	ENSOCUT00000042265.1	protein_coding	-	2/3	-	-	-	-	-	-	-	-	-	1	-	HGNC	HGNC	16507	-	-	-	-	-	-
AX-147027988	9	30541263-30541263	G	intron_variant	MODIFIER	SYNPR	ENSOCUG00000012918	Transcript	ENSOCUT00000046057.1	protein_coding	-	3/5	-	-	-	-	-	-	-	-	-	1	-	HGNC	HGNC	16507	-	-	-	-	-	-
AX-147042627	9	30581412-30581412	G	intron_variant	MODIFIER	SYNPR	ENSOCUG00000012918	Transcript	ENSOCUT00000012915.4	protein_coding	-	3/4	-	-	-	-	-	-	-	-	-	1	-	HGNC	HGNC	16507	-	-	-	-	-	-
AX-147042627	9	30581412-30581412	G	intron_variant	MODIFIER	SYNPR	ENSOCUG00000012918	Transcript	ENSOCUT00000038294.1	protein_coding	-	3/5	-	-	-	-	-	-	-	-	-	1	-	HGNC	HGNC	16507	-	-	-	-	-	-
AX-147042627	9	30581412-30581412	G	intron_variant	MODIFIER	SYNPR	ENSOCUG00000012918	Transcript	ENSOCUT00000042265.1	protein_coding	-	3/3	-	-	-	-	-	-	-	-	-	1	-	HGNC	HGNC	16507	-	-	-	-	-	-
AX-147042627	9	30581412-30581412	G	intron_variant	MODIFIER	SYNPR	ENSOCUG00000012918	Transcript	ENSOCUT00000046057.1	protein_coding	-	4/5	-	-	-	-	-	-	-	-	-	1	-	HGNC	HGNC	16507	-	-	-	-	-	-
AX-147057954	9	30592144-30592144	A	intron_variant	MODIFIER	SYNPR	ENSOCUG00000012918	Transcript	ENSOCUT00000012915.4	protein_coding	-	3/4	-	-	-	-	-	-	-	-	-	1	-	HGNC	HGNC	16507	-	-	-	-	-	-
AX-147057954	9	30592144-30592144	A	intron_variant	MODIFIER	SYNPR	ENSOCUG00000012918	Transcript	ENSOCUT00000038294.1	protein_coding	-	3/5	-	-	-	-	-	-	-	-	-	1	-	HGNC	HGNC	16507	-	-	-	-	-	-
AX-147057954	9	30592144-30592144	A	intron_variant	MODIFIER	SYNPR	ENSOCUG00000012918	Transcript	ENSOCUT00000042265.1	protein_coding	-	3/3	-	-	-	-	-	-	-	-	-	1	-	HGNC	HGNC	16507	-	-	-	-	-	-
AX-147057954	9	30592144-30592144	A	intron_variant	MODIFIER	SYNPR	ENSOCUG00000012918	Transcript	ENSOCUT00000046057.1	protein_coding	-	4/5	-	-	-	-	-	-	-	-	-	1	-	HGNC	HGNC	16507	-	-	-	-	-	-
AX-147121463	9	30610156-30610156	G	intron_variant	MODIFIER	SYNPR	ENSOCUG00000012918	Transcript	ENSOCUT00000012915.4	protein_coding	-	3/4	-	-	-	-	-	-	-	-	-	1	-	HGNC	HGNC	16507	-	-	-	-	-	-
AX-147121463	9	30610156-30610156	G	intron_variant	MODIFIER	SYNPR	ENSOCUG00000012918	Transcript	ENSOCUT00000038294.1	protein_coding	-	3/5	-	-	-	-	-	-	-	-	-	1	-	HGNC	HGNC	16507	-	-	-	-	-	-
AX-147121463	9	30610156-30610156	G	intron_variant	MODIFIER	SYNPR	ENSOCUG00000012918	Transcript	ENSOCUT00000042265.1	protein_coding	-	3/3	-	-	-	-	-	-	-	-	-	1	-	HGNC	HGNC	16507	-	-	-	-	-	-
AX-147121463	9	30610156-30610156	G	intron_variant	MODIFIER	SYNPR	ENSOCUG00000012918	Transcript	ENSOCUT00000046057.1	protein_coding	-	4/5	-	-	-	-	-	-	-	-	-	1	-	HGNC	HGNC	16507	-	-	-	-	-	-
AX-147146689	9	30691361-30691361	A	downstream_gene_variant	MODIFIER	-	ENSOCUG00000009991	Transcript	ENSOCUT00000009989.2	protein_coding	-	-	-	-	-	-	-	-	-	-	4007	1	-	-	-	-	-	-	-	-	-
AX-147052794	9	30697937-30697937	G	intergenic_variant	MODIFIER	-	-	-	-	-	-	-	-	-	-	-	-	-	-	-	-	-	-	-	-	-	-	-	-	-	-
AX-147119995	9	30712917-30712917	C	intergenic_variant	MODIFIER	-	-	-	-	-	-	-	-	-	-	-	-	-	-	-	-	-	-	-	-	-	-	-	-	-	-
AX-147131763	9	30732117-30732117	A	intergenic_variant	MODIFIER	-	-	-	-	-	-	-	-	-	-	-	-	-	-	-	-	-	-	-	-	-	-	-	-	-	-
AX-147084640	9	30738926-30738926	C	intergenic_variant	MODIFIER	-	-	-	-	-	-	-	-	-	-	-	-	-	-	-	-	-	-	-	-	-	-	-	-	-	-
AX-147113736	9	30758483-30758483	A	downstream_gene_variant	MODIFIER	-	ENSOCUG00000029641	Transcript	ENSOCUT00000033236.2	protein_coding	-	-	-	-	-	-	-	-	-	-	3234	-1	-	-	-	-	-	-	-	-	-
AX-146985796	9	30766111-30766111	C	intron_variant	MODIFIER	-	ENSOCUG00000029641	Transcript	ENSOCUT00000033236.2	protein_coding	-	17/18	-	-	-	-	-	-	-	-	-	-1	-	-	-	-	-	-	-	-	-
AX-147068048	9	30776246-30776246	A	intron_variant	MODIFIER	-	ENSOCUG00000029641	Transcript	ENSOCUT00000033236.2	protein_coding	-	12/18	-	-	-	-	-	-	-	-	-	-1	-	-	-	-	-	-	-	-	-
AX-147155539	9	30784172-30784172	T	intron_variant	MODIFIER	-	ENSOCUG00000029641	Transcript	ENSOCUT00000033236.2	protein_coding	-	11/18	-	-	-	-	-	-	-	-	-	-1	-	-	-	-	-	-	-	-	-
AX-147172033	9	30866395-30866395	T	upstream_gene_variant	MODIFIER	C3orf49	ENSOCUG00000015241	Transcript	ENSOCUT00000015232.4	protein_coding	-	-	-	-	-	-	-	-	-	-	4273	1	-	HGNC	HGNC	25190	-	-	-	-	-	-
AX-147172033	9	30866395-30866395	T	upstream_gene_variant	MODIFIER	-	ENSOCUG00000029641	Transcript	ENSOCUT00000033236.2	protein_coding	-	-	-	-	-	-	-	-	-	-	1723	-1	-	-	-	-	-	-	-	-	-
AX-147113737	9	30949586-30949586	C	intron_variant	non_coding_transcript_variant	MODIFIER	-	ENSOCUG00000032376	Transcript	ENSOCUT00000036620.1	lncRNA	-	1/1	-	-	-	-	-	-	-	-	-	-1	-	-	-	-	-	-	-	-	-
AX-147027990	9	30979941-30979941	A	intron_variant	MODIFIER	-	ENSOCUG00000000803	Transcript	ENSOCUT00000030436.2	protein_coding	-	3/11	-	-	-	-	-	-	-	-	-	1	-	-	-	-	-	-	-	-	-
AX-147027990	9	30979941-30979941	A	intron_variant	MODIFIER	-	ENSOCUG00000000803	Transcript	ENSOCUT00000048913.1	protein_coding	-	1/10	-	-	-	-	-	-	-	-	-	1	-	-	-	-	-	-	-	-	-
AX-147027990	9	30979941-30979941	A	intron_variant	MODIFIER	-	ENSOCUG00000000803	Transcript	ENSOCUT00000052502.1	protein_coding	-	3/12	-	-	-	-	-	-	-	-	-	1	-	-	-	-	-	-	-	-	-
AX-146985376	9	30989891-30989891	A	intron_variant	MODIFIER	-	ENSOCUG00000000803	Transcript	ENSOCUT00000030436.2	protein_coding	-	3/11	-	-	-	-	-	-	-	-	-	1	-	-	-	-	-	-	-	-	-
AX-146985376	9	30989891-30989891	A	intron_variant	MODIFIER	-	ENSOCUG00000000803	Transcript	ENSOCUT00000048913.1	protein_coding	-	1/10	-	-	-	-	-	-	-	-	-	1	-	-	-	-	-	-	-	-	-
AX-146985376	9	30989891-30989891	A	intron_variant	MODIFIER	-	ENSOCUG00000000803	Transcript	ENSOCUT00000052502.1	protein_coding	-	3/12	-	-	-	-	-	-	-	-	-	1	-	-	-	-	-	-	-	-	-
AX-147052795	9	30996465-30996465	G	intron_variant	MODIFIER	-	ENSOCUG00000000803	Transcript	ENSOCUT00000030436.2	protein_coding	-	3/11	-	-	-	-	-	-	-	-	-	1	-	-	-	-	-	-	-	-	-
AX-147052795	9	30996465-30996465	G	intron_variant	MODIFIER	-	ENSOCUG00000000803	Transcript	ENSOCUT00000048913.1	protein_coding	-	1/10	-	-	-	-	-	-	-	-	-	1	-	-	-	-	-	-	-	-	-
AX-147052795	9	30996465-30996465	G	intron_variant	MODIFIER	-	ENSOCUG00000000803	Transcript	ENSOCUT00000052502.1	protein_coding	-	3/12	-	-	-	-	-	-	-	-	-	1	-	-	-	-	-	-	-	-	-
AX-146984543	12	99877543-99877543	C	upstream_gene_variant	MODIFIER	FAM229B	ENSOCUG00000009652	Transcript	ENSOCUT00000009650.4	protein_coding	-	-	-	-	-	-	-	-	-	-	3508	1	-	HGNC	HGNC	33858	-	-	-	-	-	-
AX-146990063	13	398707-398707	G	intergenic_variant	MODIFIER	-	-	-	-	-	-	-	-	-	-	-	-	-	-	-	-	-	-	-	-	-	-	-	-	-	-
AX-147046169	13	487997-487997	A	intergenic_variant	MODIFIER	-	-	-	-	-	-	-	-	-	-	-	-	-	-	-	-	-	-	-	-	-	-	-	-	-	-
AX-147164270	13	514300-514300	G	intergenic_variant	MODIFIER	-	-	-	-	-	-	-	-	-	-	-	-	-	-	-	-	-	-	-	-	-	-	-	-	-	-
AX-147127463	13	955775-955775	C	intron_variant	MODIFIER	SLC9C2	ENSOCUG00000015222	Transcript	ENSOCUT00000015245.4	protein_coding	-	8/24	-	-	-	-	-	-	-	-	-	-1	-	HGNC	HGNC	28664	-	-	-	-	-	-
AX-147109410	13	1337448-1337448	G	intergenic_variant	MODIFIER	-	-	-	-	-	-	-	-	-	-	-	-	-	-	-	-	-	-	-	-	-	-	-	-	-	-
AX-147058905	13	1346778-1346778	T	intergenic_variant	MODIFIER	-	-	-	-	-	-	-	-	-	-	-	-	-	-	-	-	-	-	-	-	-	-	-	-	-	-
AX-147043588	13	1365514-1365514	G	intergenic_variant	MODIFIER	-	-	-	-	-	-	-	-	-	-	-	-	-	-	-	-	-	-	-	-	-	-	-	-	-	-
AX-147139613	13	1385374-1385374	C	intergenic_variant	MODIFIER	-	-	-	-	-	-	-	-	-	-	-	-	-	-	-	-	-	-	-	-	-	-	-	-	-	-
AX-147133382	13	1417146-1417146	G	intergenic_variant	MODIFIER	-	-	-	-	-	-	-	-	-	-	-	-	-	-	-	-	-	-	-	-	-	-	-	-	-	-
AX-147000650	13	1435905-1435905	T	intergenic_variant	MODIFIER	-	-	-	-	-	-	-	-	-	-	-	-	-	-	-	-	-	-	-	-	-	-	-	-	-	-
AX-147043589	13	1446113-1446113	T	intergenic_variant	MODIFIER	-	-	-	-	-	-	-	-	-	-	-	-	-	-	-	-	-	-	-	-	-	-	-	-	-	-
AX-146988389	13	1454019-1454019	G	intergenic_variant	MODIFIER	-	-	-	-	-	-	-	-	-	-	-	-	-	-	-	-	-	-	-	-	-	-	-	-	-	-
AX-147028981	13	1474538-1474538	G	intergenic_variant	MODIFIER	-	-	-	-	-	-	-	-	-	-	-	-	-	-	-	-	-	-	-	-	-	-	-	-	-	-
AX-147058906	13	1508783-1508783	C	intron_variant	MODIFIER	RABGAP1L	ENSOCUG00000027957	Transcript	ENSOCUT00000008670.3	protein_coding	-	2/19	-	-	-	-	-	-	-	-	-	1	-	HGNC	HGNC	24663	-	-	-	-	-	-
AX-147058906	13	1508783-1508783	C	intron_variant	MODIFIER	RABGAP1L	ENSOCUG00000027957	Transcript	ENSOCUT00000043939.1	protein_coding	-	2/4	-	-	-	-	-	-	-	-	-	1	-	HGNC	HGNC	24663	-	-	-	-	-	-
AX-147058906	13	1508783-1508783	C	intron_variant	MODIFIER	RABGAP1L	ENSOCUG00000027957	Transcript	ENSOCUT00000059653.1	protein_coding	-	2/6	-	-	-	-	-	-	-	-	-	1	-	HGNC	HGNC	24663	-	-	-	-	-	-
AX-147078661	13	1542759-1542759	C	synonymous_variant	LOW	RABGAP1L	ENSOCUG00000027957	Transcript	ENSOCUT00000008670.3	protein_coding	6/20	-	-	-	945	945	315	T	acT/acC	-	-	1	-	HGNC	HGNC	24663	-	-	-	-	-	-
AX-147078661	13	1542759-1542759	C	intron_variant	MODIFIER	RABGAP1L	ENSOCUG00000027957	Transcript	ENSOCUT00000059653.1	protein_coding	-	2/6	-	-	-	-	-	-	-	-	-	1	-	HGNC	HGNC	24663	-	-	-	-	-	-
AX-147036146	13	1555020-1555020	A	intron_variant	MODIFIER	RABGAP1L	ENSOCUG00000027957	Transcript	ENSOCUT00000008670.3	protein_coding	-	6/19	-	-	-	-	-	-	-	-	-	1	-	HGNC	HGNC	24663	-	-	-	-	-	-
AX-147036146	13	1555020-1555020	A	intron_variant	MODIFIER	RABGAP1L	ENSOCUG00000027957	Transcript	ENSOCUT00000059653.1	protein_coding	-	2/6	-	-	-	-	-	-	-	-	-	1	-	HGNC	HGNC	24663	-	-	-	-	-	-
AX-147133383	13	1575513-1575513	T	intron_variant	MODIFIER	RABGAP1L	ENSOCUG00000027957	Transcript	ENSOCUT00000008670.3	protein_coding	-	7/19	-	-	-	-	-	-	-	-	-	1	-	HGNC	HGNC	24663	-	-	-	-	-	-
AX-147133383	13	1575513-1575513	T	intron_variant	MODIFIER	RABGAP1L	ENSOCUG00000027957	Transcript	ENSOCUT00000059653.1	protein_coding	-	2/6	-	-	-	-	-	-	-	-	-	1	-	HGNC	HGNC	24663	-	-	-	-	-	-
AX-147163313	13	1586484-1586484	G	intron_variant	MODIFIER	RABGAP1L	ENSOCUG00000027957	Transcript	ENSOCUT00000008670.3	protein_coding	-	9/19	-	-	-	-	-	-	-	-	-	1	-	HGNC	HGNC	24663	-	-	-	-	-	-
AX-147163313	13	1586484-1586484	G	intron_variant	MODIFIER	RABGAP1L	ENSOCUG00000027957	Transcript	ENSOCUT00000059653.1	protein_coding	-	4/6	-	-	-	-	-	-	-	-	-	1	-	HGNC	HGNC	24663	-	-	-	-	-	-
AX-147155769	13	1608956-1608956	G	intron_variant	MODIFIER	RABGAP1L	ENSOCUG00000027957	Transcript	ENSOCUT00000008670.3	protein_coding	-	9/19	-	-	-	-	-	-	-	-	-	1	-	HGNC	HGNC	24663	-	-	-	-	-	-
AX-147155769	13	1608956-1608956	G	intron_variant	MODIFIER	RABGAP1L	ENSOCUG00000027957	Transcript	ENSOCUT00000059653.1	protein_coding	-	4/6	-	-	-	-	-	-	-	-	-	1	-	HGNC	HGNC	24663	-	-	-	-	-	-
AX-147102078	13	1622247-1622247	G	intron_variant	MODIFIER	RABGAP1L	ENSOCUG00000027957	Transcript	ENSOCUT00000008670.3	protein_coding	-	10/19	-	-	-	-	-	-	-	-	-	1	-	HGNC	HGNC	24663	-	-	-	-	-	-
AX-147102078	13	1622247-1622247	G	intron_variant	MODIFIER	RABGAP1L	ENSOCUG00000027957	Transcript	ENSOCUT00000059653.1	protein_coding	-	5/6	-	-	-	-	-	-	-	-	-	1	-	HGNC	HGNC	24663	-	-	-	-	-	-
AX-147089970	13	1644547-1644547	A	intron_variant	MODIFIER	RABGAP1L	ENSOCUG00000027957	Transcript	ENSOCUT00000008670.3	protein_coding	-	10/19	-	-	-	-	-	-	-	-	-	1	-	HGNC	HGNC	24663	-	-	-	-	-	-
AX-147089970	13	1644547-1644547	A	intron_variant	MODIFIER	RABGAP1L	ENSOCUG00000027957	Transcript	ENSOCUT00000059653.1	protein_coding	-	5/6	-	-	-	-	-	-	-	-	-	1	-	HGNC	HGNC	24663	-	-	-	-	-	-
AX-147028982	13	1661995-1661995	C	intron_variant	MODIFIER	RABGAP1L	ENSOCUG00000027957	Transcript	ENSOCUT00000008670.3	protein_coding	-	11/19	-	-	-	-	-	-	-	-	-	1	-	HGNC	HGNC	24663	-	-	-	-	-	-
AX-147028982	13	1661995-1661995	C	intron_variant	MODIFIER	RABGAP1L	ENSOCUG00000027957	Transcript	ENSOCUT00000059653.1	protein_coding	-	6/6	-	-	-	-	-	-	-	-	-	1	-	HGNC	HGNC	24663	-	-	-	-	-	-
AX-147100198	13	1684704-1684704	G	intron_variant	MODIFIER	RABGAP1L	ENSOCUG00000027957	Transcript	ENSOCUT00000008670.3	protein_coding	-	12/19	-	-	-	-	-	-	-	-	-	1	-	HGNC	HGNC	24663	-	-	-	-	-	-
AX-147046173	13	1707645-1707645	T	intron_variant	MODIFIER	RABGAP1L	ENSOCUG00000027957	Transcript	ENSOCUT00000008670.3	protein_coding	-	12/19	-	-	-	-	-	-	-	-	-	1	-	HGNC	HGNC	24663	-	-	-	-	-	-
AX-147163314	13	1720142-1720142	A	intron_variant	MODIFIER	RABGAP1L	ENSOCUG00000027957	Transcript	ENSOCUT00000008670.3	protein_coding	-	12/19	-	-	-	-	-	-	-	-	-	1	-	HGNC	HGNC	24663	-	-	-	-	-	-
AX-147100199	13	1729365-1729365	A	intron_variant	MODIFIER	RABGAP1L	ENSOCUG00000027957	Transcript	ENSOCUT00000008670.3	protein_coding	-	12/19	-	-	-	-	-	-	-	-	-	1	-	HGNC	HGNC	24663	-	-	-	-	-	-
AX-147100199	13	1729365-1729365	A	downstream_gene_variant	MODIFIER	GPR52	ENSOCUG00000038946	Transcript	ENSOCUT00000036823.1	protein_coding	-	-	-	-	-	-	-	-	-	-	1418	1	-	HGNC	HGNC	4508	-	-	-	-	-	-
AX-147043590	13	1735103-1735103	G	intron_variant	MODIFIER	RABGAP1L	ENSOCUG00000027957	Transcript	ENSOCUT00000008670.3	protein_coding	-	12/19	-	-	-	-	-	-	-	-	-	1	-	HGNC	HGNC	24663	-	-	-	-	-	-
AX-147102079	13	1741834-1741834	C	intron_variant	MODIFIER	RABGAP1L	ENSOCUG00000027957	Transcript	ENSOCUT00000008670.3	protein_coding	-	12/19	-	-	-	-	-	-	-	-	-	1	-	HGNC	HGNC	24663	-	-	-	-	-	-
AX-147092122	13	1759531-1759531	C	intron_variant	MODIFIER	RABGAP1L	ENSOCUG00000027957	Transcript	ENSOCUT00000008670.3	protein_coding	-	12/19	-	-	-	-	-	-	-	-	-	1	-	HGNC	HGNC	24663	-	-	-	-	-	-
AX-147026546	13	1783521-1783521	C	intron_variant	MODIFIER	RABGAP1L	ENSOCUG00000027957	Transcript	ENSOCUT00000008670.3	protein_coding	-	12/19	-	-	-	-	-	-	-	-	-	1	-	HGNC	HGNC	24663	-	-	-	-	-	-
AX-147085525	13	1800343-1800343	G	intron_variant	MODIFIER	RABGAP1L	ENSOCUG00000027957	Transcript	ENSOCUT00000008670.3	protein_coding	-	12/19	-	-	-	-	-	-	-	-	-	1	-	HGNC	HGNC	24663	-	-	-	-	-	-
AX-147013834	13	1812655-1812655	G	intron_variant	MODIFIER	RABGAP1L	ENSOCUG00000027957	Transcript	ENSOCUT00000008670.3	protein_coding	-	12/19	-	-	-	-	-	-	-	-	-	1	-	HGNC	HGNC	24663	-	-	-	-	-	-
AX-146990064	13	1822495-1822495	T	intron_variant	MODIFIER	RABGAP1L	ENSOCUG00000027957	Transcript	ENSOCUT00000008670.3	protein_coding	-	12/19	-	-	-	-	-	-	-	-	-	1	-	HGNC	HGNC	24663	-	-	-	-	-	-
AX-146997063	13	1832342-1832342	C	intron_variant	MODIFIER	RABGAP1L	ENSOCUG00000027957	Transcript	ENSOCUT00000008670.3	protein_coding	-	12/19	-	-	-	-	-	-	-	-	-	1	-	HGNC	HGNC	24663	-	-	-	-	-	-
AX-147046174	13	1846307-1846307	C	intron_variant	MODIFIER	RABGAP1L	ENSOCUG00000027957	Transcript	ENSOCUT00000008670.3	protein_coding	-	12/19	-	-	-	-	-	-	-	-	-	1	-	HGNC	HGNC	24663	-	-	-	-	-	-
AX-147114424	13	1855216-1855216	A	intron_variant	MODIFIER	RABGAP1L	ENSOCUG00000027957	Transcript	ENSOCUT00000008670.3	protein_coding	-	12/19	-	-	-	-	-	-	-	-	-	1	-	HGNC	HGNC	24663	-	-	-	-	-	-
AX-147019946	13	1862274-1862274	T	intron_variant	MODIFIER	RABGAP1L	ENSOCUG00000027957	Transcript	ENSOCUT00000008670.3	protein_coding	-	12/19	-	-	-	-	-	-	-	-	-	1	-	HGNC	HGNC	24663	-	-	-	-	-	-
AX-147073871	13	1873458-1873458	C	intron_variant	MODIFIER	RABGAP1L	ENSOCUG00000027957	Transcript	ENSOCUT00000008670.3	protein_coding	-	12/19	-	-	-	-	-	-	-	-	-	1	-	HGNC	HGNC	24663	-	-	-	-	-	-
AX-147038572	13	1879205-1879205	C	intron_variant	MODIFIER	RABGAP1L	ENSOCUG00000027957	Transcript	ENSOCUT00000008670.3	protein_coding	-	12/19	-	-	-	-	-	-	-	-	-	1	-	HGNC	HGNC	24663	-	-	-	-	-	-
AX-147046175	13	1893890-1893890	A	intron_variant	MODIFIER	RABGAP1L	ENSOCUG00000027957	Transcript	ENSOCUT00000008670.3	protein_coding	-	12/19	-	-	-	-	-	-	-	-	-	1	-	HGNC	HGNC	24663	-	-	-	-	-	-
AX-147056404	13	1908316-1908316	T	intron_variant	MODIFIER	RABGAP1L	ENSOCUG00000027957	Transcript	ENSOCUT00000008670.3	protein_coding	-	13/19	-	-	-	-	-	-	-	-	-	1	-	HGNC	HGNC	24663	-	-	-	-	-	-
AX-147143101	13	1913474-1913474	G	intron_variant	MODIFIER	RABGAP1L	ENSOCUG00000027957	Transcript	ENSOCUT00000008670.3	protein_coding	-	13/19	-	-	-	-	-	-	-	-	-	1	-	HGNC	HGNC	24663	-	-	-	-	-	-
AX-147092123	13	1932480-1932480	A	intron_variant	MODIFIER	RABGAP1L	ENSOCUG00000027957	Transcript	ENSOCUT00000008670.3	protein_coding	-	13/19	-	-	-	-	-	-	-	-	-	1	-	HGNC	HGNC	24663	-	-	-	-	-	-
AX-146993975	13	1938734-1938734	T	intron_variant	MODIFIER	RABGAP1L	ENSOCUG00000027957	Transcript	ENSOCUT00000008670.3	protein_coding	-	13/19	-	-	-	-	-	-	-	-	-	1	-	HGNC	HGNC	24663	-	-	-	-	-	-
AX-147157800	13	2030246-2030246	A	intron_variant	MODIFIER	RABGAP1L	ENSOCUG00000027957	Transcript	ENSOCUT00000008670.3	protein_coding	-	17/19	-	-	-	-	-	-	-	-	-	1	-	HGNC	HGNC	24663	-	-	-	-	-	-
AX-147157800	13	2030246-2030246	A	intron_variant	MODIFIER	RABGAP1L	ENSOCUG00000027957	Transcript	ENSOCUT00000027764.3	protein_coding	-	2/9	-	-	-	-	-	-	-	-	-	1	-	HGNC	HGNC	24663	-	-	-	-	-	-
AX-147117611	13	2040765-2040765	C	intron_variant	MODIFIER	RABGAP1L	ENSOCUG00000027957	Transcript	ENSOCUT00000008670.3	protein_coding	-	17/19	-	-	-	-	-	-	-	-	-	1	-	HGNC	HGNC	24663	-	-	-	-	-	-
AX-147117611	13	2040765-2040765	C	intron_variant	MODIFIER	RABGAP1L	ENSOCUG00000027957	Transcript	ENSOCUT00000027764.3	protein_coding	-	2/9	-	-	-	-	-	-	-	-	-	1	-	HGNC	HGNC	24663	-	-	-	-	-	-
AX-147019947	13	2057816-2057816	G	intron_variant	MODIFIER	RABGAP1L	ENSOCUG00000027957	Transcript	ENSOCUT00000008670.3	protein_coding	-	17/19	-	-	-	-	-	-	-	-	-	1	-	HGNC	HGNC	24663	-	-	-	-	-	-
AX-147019947	13	2057816-2057816	G	intron_variant	MODIFIER	RABGAP1L	ENSOCUG00000027957	Transcript	ENSOCUT00000027764.3	protein_coding	-	2/9	-	-	-	-	-	-	-	-	-	1	-	HGNC	HGNC	24663	-	-	-	-	-	-
AX-147064014	13	2067484-2067484	A	intron_variant	MODIFIER	RABGAP1L	ENSOCUG00000027957	Transcript	ENSOCUT00000008670.3	protein_coding	-	17/19	-	-	-	-	-	-	-	-	-	1	-	HGNC	HGNC	24663	-	-	-	-	-	-
AX-147064014	13	2067484-2067484	A	intron_variant	MODIFIER	RABGAP1L	ENSOCUG00000027957	Transcript	ENSOCUT00000027764.3	protein_coding	-	2/9	-	-	-	-	-	-	-	-	-	1	-	HGNC	HGNC	24663	-	-	-	-	-	-
AX-147064014	13	2067484-2067484	A	upstream_gene_variant	MODIFIER	RABGAP1L	ENSOCUG00000027957	Transcript	ENSOCUT00000046080.1	protein_coding	-	-	-	-	-	-	-	-	-	-	158	1	-	HGNC	HGNC	24663	-	-	-	-	-	-
AX-147041076	13	2087821-2087821	C	intron_variant	MODIFIER	RABGAP1L	ENSOCUG00000027957	Transcript	ENSOCUT00000008670.3	protein_coding	-	18/19	-	-	-	-	-	-	-	-	-	1	-	HGNC	HGNC	24663	-	-	-	-	-	-
AX-147041076	13	2087821-2087821	C	intron_variant	MODIFIER	RABGAP1L	ENSOCUG00000027957	Transcript	ENSOCUT00000027764.3	protein_coding	-	3/9	-	-	-	-	-	-	-	-	-	1	-	HGNC	HGNC	24663	-	-	-	-	-	-
AX-147041076	13	2087821-2087821	C	intron_variant	MODIFIER	RABGAP1L	ENSOCUG00000027957	Transcript	ENSOCUT00000046080.1	protein_coding	-	2/8	-	-	-	-	-	-	-	-	-	1	-	HGNC	HGNC	24663	-	-	-	-	-	-
AX-147157309	13	2094152-2094152	C	intron_variant	MODIFIER	RABGAP1L	ENSOCUG00000027957	Transcript	ENSOCUT00000008670.3	protein_coding	-	18/19	-	-	-	-	-	-	-	-	-	1	-	HGNC	HGNC	24663	-	-	-	-	-	-
AX-147157309	13	2094152-2094152	C	intron_variant	MODIFIER	RABGAP1L	ENSOCUG00000027957	Transcript	ENSOCUT00000027764.3	protein_coding	-	3/9	-	-	-	-	-	-	-	-	-	1	-	HGNC	HGNC	24663	-	-	-	-	-	-
AX-147157309	13	2094152-2094152	C	intron_variant	MODIFIER	RABGAP1L	ENSOCUG00000027957	Transcript	ENSOCUT00000046080.1	protein_coding	-	2/8	-	-	-	-	-	-	-	-	-	1	-	HGNC	HGNC	24663	-	-	-	-	-	-
AX-147107945	16	82858725-82858725	G	intergenic_variant	MODIFIER	-	-	-	-	-	-	-	-	-	-	-	-	-	-	-	-	-	-	-	-	-	-	-	-	-	-
AX-147083774	16	82999285-82999285	A	intergenic_variant	MODIFIER	-	-	-	-	-	-	-	-	-	-	-	-	-	-	-	-	-	-	-	-	-	-	-	-	-	-
AX-147029475	16	83030269-83030269	A	intergenic_variant	MODIFIER	-	-	-	-	-	-	-	-	-	-	-	-	-	-	-	-	-	-	-	-	-	-	-	-	-	-
AX-147061944	16	83204457-83204457	A	intergenic_variant	MODIFIER	-	-	-	-	-	-	-	-	-	-	-	-	-	-	-	-	-	-	-	-	-	-	-	-	-	-
AX-147102444	16	83229821-83229821	T	intergenic_variant	MODIFIER	-	-	-	-	-	-	-	-	-	-	-	-	-	-	-	-	-	-	-	-	-	-	-	-	-	-
AX-147054386	16	83251445-83251445	T	intergenic_variant	MODIFIER	-	-	-	-	-	-	-	-	-	-	-	-	-	-	-	-	-	-	-	-	-	-	-	-	-	-
AX-147094598	16	83259318-83259318	T	intergenic_variant	MODIFIER	-	-	-	-	-	-	-	-	-	-	-	-	-	-	-	-	-	-	-	-	-	-	-	-	-	-
AX-147012391	17	73570774-73570774	A	intron_variant	MODIFIER	-	ENSOCUG00000003060	Transcript	ENSOCUT00000003056.4	protein_coding	-	1/5	-	-	-	-	-	-	-	-	-	-1	-	-	-	-	-	-	-	-	-
AX-147012391	17	73570774-73570774	A	intron_variant	MODIFIER	-	ENSOCUG00000003060	Transcript	ENSOCUT00000054496.1	protein_coding	-	1/7	-	-	-	-	-	-	-	-	-	-1	-	-	-	-	-	-	-	-	-
AX-146983328	17	73575224-73575224	A	intron_variant	MODIFIER	-	ENSOCUG00000003060	Transcript	ENSOCUT00000003056.4	protein_coding	-	1/5	-	-	-	-	-	-	-	-	-	-1	-	-	-	-	-	-	-	-	-
AX-146983328	17	73575224-73575224	A	intron_variant	MODIFIER	-	ENSOCUG00000003060	Transcript	ENSOCUT00000054496.1	protein_coding	-	1/7	-	-	-	-	-	-	-	-	-	-1	-	-	-	-	-	-	-	-	-
AX-147100618	17	73577177-73577177	G	intron_variant	MODIFIER	-	ENSOCUG00000003060	Transcript	ENSOCUT00000003056.4	protein_coding	-	1/5	-	-	-	-	-	-	-	-	-	-1	-	-	-	-	-	-	-	-	-
AX-147100618	17	73577177-73577177	G	intron_variant	MODIFIER	-	ENSOCUG00000003060	Transcript	ENSOCUT00000054496.1	protein_coding	-	1/7	-	-	-	-	-	-	-	-	-	-1	-	-	-	-	-	-	-	-	-
AX-147119440	17	73889445-73889445	A	intergenic_variant	MODIFIER	-	-	-	-	-	-	-	-	-	-	-	-	-	-	-	-	-	-	-	-	-	-	-	-	-	-
AX-147127727	17	73906890-73906890	T	intergenic_variant	MODIFIER	-	-	-	-	-	-	-	-	-	-	-	-	-	-	-	-	-	-	-	-	-	-	-	-	-	-
AX-147008814	17	73918952-73918952	A	intergenic_variant	MODIFIER	-	-	-	-	-	-	-	-	-	-	-	-	-	-	-	-	-	-	-	-	-	-	-	-	-	-
AX-147145688	17	74160419-74160419	C	intergenic_variant	MODIFIER	-	-	-	-	-	-	-	-	-	-	-	-	-	-	-	-	-	-	-	-	-	-	-	-	-	-
AX-147145784	21	3893751-3893751	G	intron_variant	MODIFIER	EIF4ENIF1	ENSOCUG00000004000	Transcript	ENSOCUT00000004004.4	protein_coding	-	5/16	-	-	-	-	-	-	-	-	-	-1	-	EntrezGene	-	-	-	-	-	-	-
AX-147145784	21	3893751-3893751	G	intron_variant	MODIFIER	EIF4ENIF1	ENSOCUG00000004000	Transcript	ENSOCUT00000045299.1	protein_coding	-	6/18	-	-	-	-	-	-	-	-	-	-1	-	EntrezGene	-	-	-	-	-	-	-
AX-147145784	21	3893751-3893751	G	intron_variant	MODIFIER	EIF4ENIF1	ENSOCUG00000004000	Transcript	ENSOCUT00000058145.1	protein_coding	-	5/17	-	-	-	-	-	-	-	-	-	-1	-	EntrezGene	-	-	-	-	-	-	-
AX-146994290	21	3920614-3920614	G	intron_variant	MODIFIER	EIF4ENIF1	ENSOCUG00000004000	Transcript	ENSOCUT00000004004.4	protein_coding	-	1/16	-	-	-	-	-	-	-	-	-	-1	-	EntrezGene	-	-	-	-	-	-	-
AX-146994290	21	3920614-3920614	G	intron_variant	MODIFIER	EIF4ENIF1	ENSOCUG00000004000	Transcript	ENSOCUT00000045299.1	protein_coding	-	2/18	-	-	-	-	-	-	-	-	-	-1	-	EntrezGene	-	-	-	-	-	-	-
AX-147158481	21	4053909-4053909	A	downstream_gene_variant	MODIFIER	PRR14L	ENSOCUG00000016828	Transcript	ENSOCUT00000016828.4	protein_coding	-	-	-	-	-	-	-	-	-	-	3454	-1	-	HGNC	HGNC	28738	-	-	-	-	-	-
AX-147094923	21	4123728-4123728	A	intron_variant	MODIFIER	PRR14L	ENSOCUG00000016828	Transcript	ENSOCUT00000016828.4	protein_coding	-	1/8	-	-	-	-	-	-	-	-	-	-1	-	HGNC	HGNC	28738	-	-	-	-	-	-
AX-147173693	21	4134777-4134777	A	5_prime_UTR_variant	MODIFIER	-	ENSOCUG00000000594	Transcript	ENSOCUT00000028487.3	protein_coding	1/42	-	-	-	26	-	-	-	-	-	-	1	-	-	-	-	-	-	-	-	-
AX-147173693	21	4134777-4134777	A	5_prime_UTR_variant	MODIFIER	-	ENSOCUG00000000594	Transcript	ENSOCUT00000038654.1	protein_coding	1/44	-	-	-	26	-	-	-	-	-	-	1	-	-	-	-	-	-	-	-	-
AX-147173693	21	4134777-4134777	A	5_prime_UTR_variant	MODIFIER	-	ENSOCUG00000000594	Transcript	ENSOCUT00000038935.1	protein_coding	1/8	-	-	-	26	-	-	-	-	-	-	1	-	-	-	-	-	-	-	-	-
AX-147173693	21	4134777-4134777	A	5_prime_UTR_variant	MODIFIER	-	ENSOCUG00000000594	Transcript	ENSOCUT00000048309.1	protein_coding	1/42	-	-	-	26	-	-	-	-	-	-	1	-	-	-	-	-	-	-	-	-
AX-147173693	21	4134777-4134777	A	5_prime_UTR_variant	MODIFIER	-	ENSOCUG00000000594	Transcript	ENSOCUT00000048943.1	protein_coding	1/43	-	-	-	26	-	-	-	-	-	-	1	-	-	-	-	-	-	-	-	-
AX-147173693	21	4134777-4134777	A	5_prime_UTR_variant	MODIFIER	-	ENSOCUG00000000594	Transcript	ENSOCUT00000058484.1	protein_coding	1/41	-	-	-	26	-	-	-	-	-	-	1	-	-	-	-	-	-	-	-	-
AX-147173693	21	4134777-4134777	A	5_prime_UTR_variant	MODIFIER	-	ENSOCUG00000000594	Transcript	ENSOCUT00000061055.1	protein_coding	1/42	-	-	-	26	-	-	-	-	-	-	1	-	-	-	-	-	-	-	-	-
AX-147135955	21	4189135-4189135	T	intron_variant	MODIFIER	-	ENSOCUG00000000594	Transcript	ENSOCUT00000028487.3	protein_coding	-	20/41	-	-	-	-	-	-	-	-	-	1	-	-	-	-	-	-	-	-	-
AX-147135955	21	4189135-4189135	T	intron_variant	MODIFIER	-	ENSOCUG00000000594	Transcript	ENSOCUT00000038654.1	protein_coding	-	20/43	-	-	-	-	-	-	-	-	-	1	-	-	-	-	-	-	-	-	-
AX-147135955	21	4189135-4189135	T	intron_variant	MODIFIER	-	ENSOCUG00000000594	Transcript	ENSOCUT00000048309.1	protein_coding	-	20/41	-	-	-	-	-	-	-	-	-	1	-	-	-	-	-	-	-	-	-
AX-147135955	21	4189135-4189135	T	intron_variant	MODIFIER	-	ENSOCUG00000000594	Transcript	ENSOCUT00000048943.1	protein_coding	-	19/42	-	-	-	-	-	-	-	-	-	1	-	-	-	-	-	-	-	-	-
AX-147135955	21	4189135-4189135	T	intron_variant	MODIFIER	-	ENSOCUG00000000594	Transcript	ENSOCUT00000058484.1	protein_coding	-	20/40	-	-	-	-	-	-	-	-	-	1	-	-	-	-	-	-	-	-	-
AX-147135955	21	4189135-4189135	T	intron_variant	MODIFIER	-	ENSOCUG00000000594	Transcript	ENSOCUT00000061055.1	protein_coding	-	20/41	-	-	-	-	-	-	-	-	-	1	-	-	-	-	-	-	-	-	-
AX-147175807	21	4325547-4325547	T	synonymous_variant	LOW	YWHAH	ENSOCUG00000007090	Transcript	ENSOCUT00000007087.3	protein_coding	2/2	-	-	-	577	294	98	N	aaC/aaT	-	-	1	-	EntrezGene	-	-	-	-	-	-	-
AX-147175807	21	4325547-4325547	T	synonymous_variant	LOW	YWHAH	ENSOCUG00000007090	Transcript	ENSOCUT00000055057.1	protein_coding	2/2	-	-	-	483	483	161	N	aaC/aaT	-	-	1	-	EntrezGene	-	-	-	-	-	-	-
AX-147130288	21	4331970-4331970	T	intergenic_variant	MODIFIER	-	-	-	-	-	-	-	-	-	-	-	-	-	-	-	-	-	-	-	-	-	-	-	-	-	-
AX-147162974	21	7163987-7163987	A	intergenic_variant	MODIFIER	-	-	-	-	-	-	-	-	-	-	-	-	-	-	-	-	-	-	-	-	-	-	-	-	-	-
AX-147147937	21	7173373-7173373	T	intergenic_variant	MODIFIER	-	-	-	-	-	-	-	-	-	-	-	-	-	-	-	-	-	-	-	-	-	-	-	-	-	-
AX-147059788	21	7179594-7179594	C	intergenic_variant	MODIFIER	-	-	-	-	-	-	-	-	-	-	-	-	-	-	-	-	-	-	-	-	-	-	-	-	-	-
AX-147168219	21	7208896-7208896	C	intergenic_variant	MODIFIER	-	-	-	-	-	-	-	-	-	-	-	-	-	-	-	-	-	-	-	-	-	-	-	-	-	-
AX-147102744	21	7272734-7272734	A	intergenic_variant	MODIFIER	-	-	-	-	-	-	-	-	-	-	-	-	-	-	-	-	-	-	-	-	-	-	-	-	-	-
AX-147160025	21	7321391-7321391	C	intergenic_variant	MODIFIER	-	-	-	-	-	-	-	-	-	-	-	-	-	-	-	-	-	-	-	-	-	-	-	-	-	-
AX-147081855	21	7462275-7462275	C	upstream_gene_variant	MODIFIER	-	ENSOCUG00000037089	Transcript	ENSOCUT00000035066.1	lncRNA	-	-	-	-	-	-	-	-	-	-	996	-1	-	-	-	-	-	-	-	-	-
AX-147167751	21	7496231-7496231	G	start_lost	HIGH	SH2B3	ENSOCUG00000002851	Transcript	ENSOCUT00000002852.3	protein_coding	1/7	-	-	-	2	2	1	I/R	aTa/aGa	-	-	1	-	HGNC	HGNC	29605	-	-	-	-	-	-
AX-147022838	21	7509158-7509158	T	intron_variant	MODIFIER	ATXN2	ENSOCUG00000002855	Transcript	ENSOCUT00000002859.4	protein_coding	-	17/20	-	-	-	-	-	-	-	-	-	-1	-	HGNC	HGNC	10555	-	-	-	-	-	-
AX-147022838	21	7509158-7509158	T	intron_variant	MODIFIER	ATXN2	ENSOCUG00000002855	Transcript	ENSOCUT00000027616.3	protein_coding	-	20/22	-	-	-	-	-	-	-	-	-	-1	-	HGNC	HGNC	10555	-	-	-	-	-	-
AX-147022838	21	7509158-7509158	T	intron_variant	MODIFIER	ATXN2	ENSOCUG00000002855	Transcript	ENSOCUT00000038245.1	protein_coding	-	20/22	-	-	-	-	-	-	-	-	-	-1	-	HGNC	HGNC	10555	-	-	-	-	-	-
AX-147022838	21	7509158-7509158	T	intron_variant	MODIFIER	ATXN2	ENSOCUG00000002855	Transcript	ENSOCUT00000045653.1	protein_coding	-	21/23	-	-	-	-	-	-	-	-	-	-1	-	HGNC	HGNC	10555	-	-	-	-	-	-
AX-147064943	21	7515426-7515426	A	intron_variant	MODIFIER	ATXN2	ENSOCUG00000002855	Transcript	ENSOCUT00000002859.4	protein_coding	-	17/20	-	-	-	-	-	-	-	-	-	-1	-	HGNC	HGNC	10555	-	-	-	-	-	-
AX-147064943	21	7515426-7515426	A	intron_variant	MODIFIER	ATXN2	ENSOCUG00000002855	Transcript	ENSOCUT00000027616.3	protein_coding	-	19/22	-	-	-	-	-	-	-	-	-	-1	-	HGNC	HGNC	10555	-	-	-	-	-	-
AX-147064943	21	7515426-7515426	A	intron_variant	MODIFIER	ATXN2	ENSOCUG00000002855	Transcript	ENSOCUT00000038245.1	protein_coding	-	20/22	-	-	-	-	-	-	-	-	-	-1	-	HGNC	HGNC	10555	-	-	-	-	-	-
AX-147064943	21	7515426-7515426	A	intron_variant	MODIFIER	ATXN2	ENSOCUG00000002855	Transcript	ENSOCUT00000045653.1	protein_coding	-	20/23	-	-	-	-	-	-	-	-	-	-1	-	HGNC	HGNC	10555	-	-	-	-	-	-
AX-147064944	21	7523859-7523859	C	intron_variant	MODIFIER	ATXN2	ENSOCUG00000002855	Transcript	ENSOCUT00000002859.4	protein_coding	-	15/20	-	-	-	-	-	-	-	-	-	-1	-	HGNC	HGNC	10555	-	-	-	-	-	-
AX-147064944	21	7523859-7523859	C	intron_variant	MODIFIER	ATXN2	ENSOCUG00000002855	Transcript	ENSOCUT00000027616.3	protein_coding	-	17/22	-	-	-	-	-	-	-	-	-	-1	-	HGNC	HGNC	10555	-	-	-	-	-	-
AX-147064944	21	7523859-7523859	C	intron_variant	MODIFIER	ATXN2	ENSOCUG00000002855	Transcript	ENSOCUT00000038245.1	protein_coding	-	18/22	-	-	-	-	-	-	-	-	-	-1	-	HGNC	HGNC	10555	-	-	-	-	-	-
AX-147064944	21	7523859-7523859	C	intron_variant	MODIFIER	ATXN2	ENSOCUG00000002855	Transcript	ENSOCUT00000045653.1	protein_coding	-	18/23	-	-	-	-	-	-	-	-	-	-1	-	HGNC	HGNC	10555	-	-	-	-	-	-
AX-147016604	21	7536207-7536207	G	intron_variant	MODIFIER	ATXN2	ENSOCUG00000002855	Transcript	ENSOCUT00000002859.4	protein_coding	-	11/20	-	-	-	-	-	-	-	-	-	-1	-	HGNC	HGNC	10555	-	-	-	-	-	-
AX-147016604	21	7536207-7536207	G	intron_variant	MODIFIER	ATXN2	ENSOCUG00000002855	Transcript	ENSOCUT00000027616.3	protein_coding	-	13/22	-	-	-	-	-	-	-	-	-	-1	-	HGNC	HGNC	10555	-	-	-	-	-	-
AX-147016604	21	7536207-7536207	G	intron_variant	MODIFIER	ATXN2	ENSOCUG00000002855	Transcript	ENSOCUT00000038245.1	protein_coding	-	14/22	-	-	-	-	-	-	-	-	-	-1	-	HGNC	HGNC	10555	-	-	-	-	-	-
AX-147016604	21	7536207-7536207	G	intron_variant	MODIFIER	ATXN2	ENSOCUG00000002855	Transcript	ENSOCUT00000045653.1	protein_coding	-	14/23	-	-	-	-	-	-	-	-	-	-1	-	HGNC	HGNC	10555	-	-	-	-	-	-
AX-147090731	21	7543774-7543774	T	intron_variant	MODIFIER	ATXN2	ENSOCUG00000002855	Transcript	ENSOCUT00000002859.4	protein_coding	-	8/20	-	-	-	-	-	-	-	-	-	-1	-	HGNC	HGNC	10555	-	-	-	-	-	-
AX-147090731	21	7543774-7543774	T	intron_variant	MODIFIER	ATXN2	ENSOCUG00000002855	Transcript	ENSOCUT00000027616.3	protein_coding	-	10/22	-	-	-	-	-	-	-	-	-	-1	-	HGNC	HGNC	10555	-	-	-	-	-	-
AX-147090731	21	7543774-7543774	T	intron_variant	MODIFIER	ATXN2	ENSOCUG00000002855	Transcript	ENSOCUT00000038245.1	protein_coding	-	11/22	-	-	-	-	-	-	-	-	-	-1	-	HGNC	HGNC	10555	-	-	-	-	-	-
AX-147090731	21	7543774-7543774	T	intron_variant	MODIFIER	ATXN2	ENSOCUG00000002855	Transcript	ENSOCUT00000045653.1	protein_coding	-	11/23	-	-	-	-	-	-	-	-	-	-1	-	HGNC	HGNC	10555	-	-	-	-	-	-
AX-147122528	21	7549098-7549098	G	intron_variant	MODIFIER	ATXN2	ENSOCUG00000002855	Transcript	ENSOCUT00000002859.4	protein_coding	-	7/20	-	-	-	-	-	-	-	-	-	-1	-	HGNC	HGNC	10555	-	-	-	-	-	-
AX-147122528	21	7549098-7549098	G	intron_variant	MODIFIER	ATXN2	ENSOCUG00000002855	Transcript	ENSOCUT00000027616.3	protein_coding	-	9/22	-	-	-	-	-	-	-	-	-	-1	-	HGNC	HGNC	10555	-	-	-	-	-	-
AX-147122528	21	7549098-7549098	G	intron_variant	MODIFIER	ATXN2	ENSOCUG00000002855	Transcript	ENSOCUT00000038245.1	protein_coding	-	10/22	-	-	-	-	-	-	-	-	-	-1	-	HGNC	HGNC	10555	-	-	-	-	-	-
AX-147122528	21	7549098-7549098	G	intron_variant	MODIFIER	ATXN2	ENSOCUG00000002855	Transcript	ENSOCUT00000045653.1	protein_coding	-	10/23	-	-	-	-	-	-	-	-	-	-1	-	HGNC	HGNC	10555	-	-	-	-	-	-
AX-147049623	21	7561745-7561745	C	intron_variant	MODIFIER	ATXN2	ENSOCUG00000002855	Transcript	ENSOCUT00000002859.4	protein_coding	-	2/20	-	-	-	-	-	-	-	-	-	-1	-	HGNC	HGNC	10555	-	-	-	-	-	-
AX-147049623	21	7561745-7561745	C	intron_variant	MODIFIER	ATXN2	ENSOCUG00000002855	Transcript	ENSOCUT00000027616.3	protein_coding	-	4/22	-	-	-	-	-	-	-	-	-	-1	-	HGNC	HGNC	10555	-	-	-	-	-	-
AX-147049623	21	7561745-7561745	C	intron_variant	MODIFIER	ATXN2	ENSOCUG00000002855	Transcript	ENSOCUT00000038245.1	protein_coding	-	5/22	-	-	-	-	-	-	-	-	-	-1	-	HGNC	HGNC	10555	-	-	-	-	-	-
AX-147049623	21	7561745-7561745	C	intron_variant	MODIFIER	ATXN2	ENSOCUG00000002855	Transcript	ENSOCUT00000045653.1	protein_coding	-	5/23	-	-	-	-	-	-	-	-	-	-1	-	HGNC	HGNC	10555	-	-	-	-	-	-
AX-147027399	21	7590332-7590332	T	intergenic_variant	MODIFIER	-	-	-	-	-	-	-	-	-	-	-	-	-	-	-	-	-	-	-	-	-	-	-	-	-	-
AX-147032252	21	7603082-7603082	C	intergenic_variant	MODIFIER	-	-	-	-	-	-	-	-	-	-	-	-	-	-	-	-	-	-	-	-	-	-	-	-	-	-
AX-147002659	21	7609849-7609849	C	intergenic_variant	MODIFIER	-	-	-	-	-	-	-	-	-	-	-	-	-	-	-	-	-	-	-	-	-	-	-	-	-	-
AX-147127892	21	7698575-7698575	T	intron_variant	MODIFIER	ACAD10	ENSOCUG00000011359	Transcript	ENSOCUT00000011360.4	protein_coding	-	3/20	-	-	-	-	-	-	-	-	-	1	-	HGNC	HGNC	21597	-	-	-	-	-	-
AX-147104626	21	7740238-7740238	G	downstream_gene_variant	MODIFIER	ACAD10	ENSOCUG00000011359	Transcript	ENSOCUT00000011360.4	protein_coding	-	-	-	-	-	-	-	-	-	-	2395	1	-	HGNC	HGNC	21597	-	-	-	-	-	-
AX-147102745	21	8022715-8022715	G	intron_variant	MODIFIER	NAA25	ENSOCUG00000007226	Transcript	ENSOCUT00000007226.3	protein_coding	-	4/23	-	-	-	-	-	-	-	-	-	-1	-	HGNC	HGNC	25783	-	-	-	-	-	-
AX-147102745	21	8022715-8022715	G	intron_variant	MODIFIER	NAA25	ENSOCUG00000007226	Transcript	ENSOCUT00000036353.1	protein_coding	-	4/22	-	-	-	-	-	-	-	-	-	-1	-	HGNC	HGNC	25783	-	-	-	-	-	-
AX-147102745	21	8022715-8022715	G	intron_variant	MODIFIER	NAA25	ENSOCUG00000007226	Transcript	ENSOCUT00000038050.1	protein_coding	-	4/22	-	-	-	-	-	-	-	-	-	-1	-	HGNC	HGNC	25783	-	-	-	-	-	-
AX-147102745	21	8022715-8022715	G	intron_variant	MODIFIER	NAA25	ENSOCUG00000007226	Transcript	ENSOCUT00000038062.1	protein_coding	-	4/22	-	-	-	-	-	-	-	-	-	-1	-	HGNC	HGNC	25783	-	-	-	-	-	-
AX-147102745	21	8022715-8022715	G	intron_variant	MODIFIER	NAA25	ENSOCUG00000007226	Transcript	ENSOCUT00000063901.1	protein_coding	-	4/22	-	-	-	-	-	-	-	-	-	-1	-	HGNC	HGNC	25783	-	-	-	-	-	-
AX-146989073	21	8030153-8030153	A	intron_variant	MODIFIER	NAA25	ENSOCUG00000007226	Transcript	ENSOCUT00000007226.3	protein_coding	-	3/23	-	-	-	-	-	-	-	-	-	-1	-	HGNC	HGNC	25783	-	-	-	-	-	-
AX-146989073	21	8030153-8030153	A	intron_variant	MODIFIER	NAA25	ENSOCUG00000007226	Transcript	ENSOCUT00000036353.1	protein_coding	-	3/22	-	-	-	-	-	-	-	-	-	-1	-	HGNC	HGNC	25783	-	-	-	-	-	-
AX-146989073	21	8030153-8030153	A	intron_variant	MODIFIER	NAA25	ENSOCUG00000007226	Transcript	ENSOCUT00000038050.1	protein_coding	-	3/22	-	-	-	-	-	-	-	-	-	-1	-	HGNC	HGNC	25783	-	-	-	-	-	-
AX-146989073	21	8030153-8030153	A	intron_variant	MODIFIER	NAA25	ENSOCUG00000007226	Transcript	ENSOCUT00000038062.1	protein_coding	-	3/22	-	-	-	-	-	-	-	-	-	-1	-	HGNC	HGNC	25783	-	-	-	-	-	-
AX-146989073	21	8030153-8030153	A	intron_variant	MODIFIER	NAA25	ENSOCUG00000007226	Transcript	ENSOCUT00000063901.1	protein_coding	-	3/22	-	-	-	-	-	-	-	-	-	-1	-	HGNC	HGNC	25783	-	-	-	-	-	-
AX-147020711	21	8048178-8048178	T	intron_variant	MODIFIER	NAA25	ENSOCUG00000007226	Transcript	ENSOCUT00000007226.3	protein_coding	-	1/23	-	-	-	-	-	-	-	-	-	-1	-	HGNC	HGNC	25783	-	-	-	-	-	-
AX-147020711	21	8048178-8048178	T	intron_variant	MODIFIER	NAA25	ENSOCUG00000007226	Transcript	ENSOCUT00000036353.1	protein_coding	-	1/22	-	-	-	-	-	-	-	-	-	-1	-	HGNC	HGNC	25783	-	-	-	-	-	-
AX-147020711	21	8048178-8048178	T	intron_variant	MODIFIER	NAA25	ENSOCUG00000007226	Transcript	ENSOCUT00000038050.1	protein_coding	-	1/22	-	-	-	-	-	-	-	-	-	-1	-	HGNC	HGNC	25783	-	-	-	-	-	-
AX-147020711	21	8048178-8048178	T	intron_variant	MODIFIER	NAA25	ENSOCUG00000007226	Transcript	ENSOCUT00000038062.1	protein_coding	-	1/22	-	-	-	-	-	-	-	-	-	-1	-	HGNC	HGNC	25783	-	-	-	-	-	-
AX-147020711	21	8048178-8048178	T	intron_variant	MODIFIER	NAA25	ENSOCUG00000007226	Transcript	ENSOCUT00000063901.1	protein_coding	-	1/22	-	-	-	-	-	-	-	-	-	-1	-	HGNC	HGNC	25783	-	-	-	-	-	-
AX-147074715	21	8075292-8075292	G	intron_variant	MODIFIER	TRAFD1	ENSOCUG00000007589	Transcript	ENSOCUT00000007588.4	protein_coding	-	1/10	-	-	-	-	-	-	-	-	-	1	-	HGNC	HGNC	24808	-	-	-	-	-	-
AX-147074715	21	8075292-8075292	G	intron_variant	MODIFIER	TRAFD1	ENSOCUG00000007589	Transcript	ENSOCUT00000042207.1	protein_coding	-	2/9	-	-	-	-	-	-	-	-	-	1	-	HGNC	HGNC	24808	-	-	-	-	-	-
AX-147074715	21	8075292-8075292	G	intron_variant	MODIFIER	TRAFD1	ENSOCUG00000007589	Transcript	ENSOCUT00000051028.1	protein_coding	-	2/10	-	-	-	-	-	-	-	-	-	1	-	HGNC	HGNC	24808	-	-	-	-	-	-
AX-147074715	21	8075292-8075292	G	intron_variant	MODIFIER	TRAFD1	ENSOCUG00000007589	Transcript	ENSOCUT00000053155.1	protein_coding	-	2/10	-	-	-	-	-	-	-	-	-	1	-	HGNC	HGNC	24808	-	-	-	-	-	-
AX-147108253	21	8086775-8086775	C	intron_variant	MODIFIER	TRAFD1	ENSOCUG00000007589	Transcript	ENSOCUT00000007588.4	protein_coding	-	4/10	-	-	-	-	-	-	-	-	-	1	-	HGNC	HGNC	24808	-	-	-	-	-	-
AX-147108253	21	8086775-8086775	C	intron_variant	MODIFIER	TRAFD1	ENSOCUG00000007589	Transcript	ENSOCUT00000042207.1	protein_coding	-	4/9	-	-	-	-	-	-	-	-	-	1	-	HGNC	HGNC	24808	-	-	-	-	-	-
AX-147108253	21	8086775-8086775	C	intron_variant	MODIFIER	TRAFD1	ENSOCUG00000007589	Transcript	ENSOCUT00000051028.1	protein_coding	-	5/10	-	-	-	-	-	-	-	-	-	1	-	HGNC	HGNC	24808	-	-	-	-	-	-
AX-147108253	21	8086775-8086775	C	intron_variant	MODIFIER	TRAFD1	ENSOCUG00000007589	Transcript	ENSOCUT00000053155.1	protein_coding	-	5/10	-	-	-	-	-	-	-	-	-	1	-	HGNC	HGNC	24808	-	-	-	-	-	-
AX-146992560	21	8342305-8342305	A	intron_variant	MODIFIER	PTPN11	ENSOCUG00000004533	Transcript	ENSOCUT00000004532.4	protein_coding	-	1/15	-	-	-	-	-	-	-	-	-	1	-	HGNC	HGNC	9644	-	-	-	-	-	-
AX-147173272	21	8434247-8434247	G	downstream_gene_variant	MODIFIER	PTPN11	ENSOCUG00000004533	Transcript	ENSOCUT00000004532.4	protein_coding	-	-	-	-	-	-	-	-	-	-	817	1	-	HGNC	HGNC	9644	-	-	-	-	-	-
AX-146998657	21	8457530-8457530	T	upstream_gene_variant	MODIFIER	-	ENSOCUG00000031121	Transcript	ENSOCUT00000047058.1	lncRNA	-	-	-	-	-	-	-	-	-	-	4459	1	-	-	-	-	-	-	-	-	-
AX-147132637	21	9210010-9210010	A	intergenic_variant	MODIFIER	-	-	-	-	-	-	-	-	-	-	-	-	-	-	-	-	-	-	-	-	-	-	-	-	-	-
