# Supplementary material for: Genome‐wide association study for feed efficiency in collective cage‐raised rabbits under full and restricted feeding
Source: Anim Genet. 2020 Jul 22;51(5):799–810. doi: 10.1111/age.12988 (PMC7540659; doi:10.1111/age.12988)
Supplement: Supplementary file 2 — Table S2. List of genes annotated in the QTL regions. [file AGE-51-799-s002.xlsx]

## Sheet: Hoja1
Region	Gene stable ID	Gene stable ID version	Gene name	Human gene name	Gene start (bp)	Gene end (bp)	Chromosome/scaffold name	Gene description
	ENSOCUG00000025694	ENSOCUG00000025694.3	RALYL	RALYL	99726406	100561222	3	RALY RNA binding protein like [Source:HGNC Symbol;Acc:HGNC:27036]
	ENSOCUG00000032856	ENSOCUG00000032856.1			100485687	100488389	3
	ENSOCUG00000030936	ENSOCUG00000030936.1			100636823	100667403	3
	ENSOCUG00000024529	ENSOCUG00000024529.3			100731676	100742765	3	solute carrier family 7 member 13 [Source:NCBI gene;Acc:100348219]
	ENSOCUG00000026096	ENSOCUG00000026096.2		UBA52	100759377	100760149	3
	ENSOCUG00000014653	ENSOCUG00000014653.4	LRRCC1	LRRCC1	100766014	100818926	3	leucine rich repeat and coiled-coil centrosomal protein 1 [Source:HGNC Symbol;Acc:HGNC:29373]
	ENSOCUG00000031215	ENSOCUG00000031215.1			100840580	100853831	3
	ENSOCUG00000012890	ENSOCUG00000012890.3		E2F5	100841282	100866457	3
	ENSOCUG00000024948	ENSOCUG00000024948.2		RBIS	100866425	100871028	3	ribosomal biogenesis factor [Source:NCBI gene;Acc:100348728]
	ENSOCUG00000007328	ENSOCUG00000007328.4	CA13	CA13	100884280	100953276	3	carbonic anhydrase 13 [Source:HGNC Symbol;Acc:HGNC:14914]
	ENSOCUG00000005039	ENSOCUG00000005039.4		CA1	100977483	100987352	3
1	ENSOCUG00000035812	ENSOCUG00000035812.1		CA1	100988819	100989575	3
	ENSOCUG00000011736	ENSOCUG00000011736.4	CA3	CA3	101075873	101087302	3	carbonic anhydrase 3 [Source:HGNC Symbol;Acc:HGNC:1374]
	ENSOCUG00000011742	ENSOCUG00000011742.4	CA2	CA2	101101607	101118201	3	carbonic anhydrase 2 [Source:NCBI gene;Acc:100009156]
	ENSOCUG00000034852	ENSOCUG00000034852.1			101389926	101483453	3
	ENSOCUG00000010247	ENSOCUG00000010247.4	ATP6V0D2	ATP6V0D2	101518987	101635775	3	ATPase H+ transporting V0 subunit d2 [Source:HGNC Symbol;Acc:HGNC:18266]
	ENSOCUG00000003992	ENSOCUG00000003992.3	PSKH2	PSKH2	101528530	101541292	3	protein serine kinase H2 [Source:HGNC Symbol;Acc:HGNC:18997]
	ENSOCUG00000026370	ENSOCUG00000026370.1		ST13	101544690	101545799	3
	ENSOCUG00000017971	ENSOCUG00000017971.4	SLC7A13	SLC7A13	101683424	101700870	3	solute carrier family 7 member 13 [Source:HGNC Symbol;Acc:HGNC:23092]
2	ENSOCUG00000001081	ENSOCUG00000001081.3	WWP1	WWP1	101825601	101919930	3	WW domain containing E3 ubiquitin protein ligase 1 [Source:HGNC Symbol;Acc:HGNC:17004]
	ENSOCUG00000001086	ENSOCUG00000001086.4	RMDN1	RMDN1	101847374	101964531	3	regulator of microtubule dynamics 1 [Source:HGNC Symbol;Acc:HGNC:24285]
	ENSOCUG00000017961	ENSOCUG00000017961.4	CPNE3	CPNE3	101969418	102155779	3	copine 3 [Source:HGNC Symbol;Acc:HGNC:2316]
	ENSOCUG00000025858	ENSOCUG00000025858.1	SNORA52	SNORA52	101976948	101977071	3	small nucleolar RNA, H/ACA box 52 [Source:HGNC Symbol;Acc:HGNC:32645]
	ENSOCUG00000017962	ENSOCUG00000017962.4	CNGB3	CNGB3	102047886	102221114	3	cyclic nucleotide gated channel subunit beta 3 [Source:HGNC Symbol;Acc:HGNC:2153]
	ENSOCUG00000029386	ENSOCUG00000029386.2	CNBD1	CNBD1	102379436	102774820	3	cyclic nucleotide binding domain containing 1 [Source:HGNC Symbol;Acc:HGNC:26663]
	ENSOCUG00000038698	ENSOCUG00000038698.1			102876309	102894649	3
	ENSOCUG00000036967	ENSOCUG00000036967.1	U2	RNU2-22P	102892598	102892713	3	U2 spliceosomal RNA [Source:RFAM;Acc:RF00004]
	ENSOCUG00000033923	ENSOCUG00000033923.1			103126399	103161672	3
3	ENSOCUG00000012527	ENSOCUG00000012527.4	SLC26A7	SLC26A7	106821452	107012916	3	solute carrier family 26 member 7 [Source:NCBI gene;Acc:100008891]
	ENSOCUG00000027627	ENSOCUG00000027627.2		GCH1	107117709	107118717	3
	ENSOCUG00000028139	ENSOCUG00000028139.1	U6	RNU6-1129P	107491584	107491690	3	U6 spliceosomal RNA [Source:RFAM;Acc:RF00026]
	ENSOCUG00000003754	ENSOCUG00000003754.4	RUNX1T1	RUNX1T1	107547027	107697440	3	RUNX1 partner transcriptional co-repressor 1 [Source:HGNC Symbol;Acc:HGNC:1535]
	ENSOCUG00000030461	ENSOCUG00000030461.1			107698028	107703415	3
	ENSOCUG00000032882	ENSOCUG00000032882.1			107720097	107720838	3
	ENSOCUG00000031791	ENSOCUG00000031791.1			108066908	108068186	3
	ENSOCUG00000035187	ENSOCUG00000035187.1			108206538	108258323	3
	ENSOCUG00000036899	ENSOCUG00000036899.1			108281186	108291733	3
	ENSOCUG00000022069	ENSOCUG00000022069.2		G3BP1	108327298	108329408	3
	ENSOCUG00000034527	ENSOCUG00000034527.1	TRIQK	TRIQK	108486727	108536881	3	triple QxxK/R motif containing [Source:HGNC Symbol;Acc:HGNC:27828]
	ENSOCUG00000039147	ENSOCUG00000039147.1			108575331	108576350	3
	ENSOCUG00000035525	ENSOCUG00000035525.1			108741613	108753105	3
	ENSOCUG00000033646	ENSOCUG00000033646.1			108817873	108824431	3
4	ENSOCUG00000010331	ENSOCUG00000010331.4	FAM92A	FAM92A	109344108	109369928	3	family with sequence similarity 92 member A [Source:HGNC Symbol;Acc:HGNC:30452]
	ENSOCUG00000010353	ENSOCUG00000010353.3	RBM12B	RBM12B	109374574	109377481	3	RNA binding motif protein 12B [Source:HGNC Symbol;Acc:HGNC:32310]
	ENSOCUG00000010390	ENSOCUG00000010390.4	TMEM67	TMEM67	109386419	109445337	3	transmembrane protein 67 [Source:HGNC Symbol;Acc:HGNC:28396]
	ENSOCUG00000003939	ENSOCUG00000003939.4	PDP1	PDP1	109537376	109543831	3	pyruvate dehyrogenase phosphatase catalytic subunit 1 [Source:HGNC Symbol;Acc:HGNC:9279]
	ENSOCUG00000001029	ENSOCUG00000001029.4	CDH17	CDH17	109752107	109814422	3	cadherin 17 [Source:HGNC Symbol;Acc:HGNC:1756]
	ENSOCUG00000001030	ENSOCUG00000001030.4	GEM	GEM	109872374	109930519	3	GTP binding protein overexpressed in skeletal muscle [Source:HGNC Symbol;Acc:HGNC:4234]
	ENSOCUG00000016478	ENSOCUG00000016478.4		RAD54B	110006086	110089586	3	RAD54 homolog B [Source:NCBI gene;Acc:100354266]
	ENSOCUG00000016495	ENSOCUG00000016495.4	VIRMA	VIRMA	110102771	110175762	3	vir like m6A methyltransferase associated [Source:HGNC Symbol;Acc:HGNC:24500]
	ENSOCUG00000024008	ENSOCUG00000024008.1	U6		110207430	110207535	3	U6 spliceosomal RNA [Source:RFAM;Acc:RF00026]
	ENSOCUG00000001316	ENSOCUG00000001316.4	ESRP1	ESRP1	110259984	110319027	3	epithelial splicing regulatory protein 1 [Source:HGNC Symbol;Acc:HGNC:25966]
	ENSOCUG00000001317	ENSOCUG00000001317.4	DPY19L4	DPY19L4	110334716	110398589	3	dpy-19 like 4 [Source:HGNC Symbol;Acc:HGNC:27829]
	ENSOCUG00000005386	ENSOCUG00000005386.4	INTS8	INTS8	110413586	110485192	3	integrator complex subunit 8 [Source:HGNC Symbol;Acc:HGNC:26048]
	ENSOCUG00000005398	ENSOCUG00000005398.4	CCNE2	CCNE2	110486503	110500646	3	cyclin E2 [Source:HGNC Symbol;Acc:HGNC:1590]
	ENSOCUG00000037582	ENSOCUG00000037582.1			110501021	110502037	3
	ENSOCUG00000016241	ENSOCUG00000016241.4	TP53INP1	TP53INP1	110541562	110555252	3	tumor protein p53 inducible nuclear protein 1 [Source:HGNC Symbol;Acc:HGNC:18022]
	ENSOCUG00000033191	ENSOCUG00000033191.1			110641613	110657119	3
	ENSOCUG00000006635	ENSOCUG00000006635.4	NDUFAF6	NDUFAF6	110657171	110689619	3	NADH:ubiquinone oxidoreductase complex assembly factor 6 [Source:HGNC Symbol;Acc:HGNC:28625]
	ENSOCUG00000039417	ENSOCUG00000039417.1			110772589	110793091	3
	ENSOCUG00000001062	ENSOCUG00000001062.4	C8orf37	C8orf37	110860598	110889359	3	chromosome 8 open reading frame 37 [Source:HGNC Symbol;Acc:HGNC:27232]
5	ENSOCUG00000014385	ENSOCUG00000014385.4	CPQ	CPQ	112563915	113008934	3	carboxypeptidase Q [Source:HGNC Symbol;Acc:HGNC:16910]
	ENSOCUG00000009903	ENSOCUG00000009903.2	TSPYL5	TSPYL5	113152502	113153752	3	TSPY like 5 [Source:HGNC Symbol;Acc:HGNC:29367]
	ENSOCUG00000031706	ENSOCUG00000031706.1			113281941	113284400	3
	ENSOCUG00000011400	ENSOCUG00000011400.4			113494188	113562707	3
	ENSOCUG00000013689	ENSOCUG00000013689.4	LAPTM4B	LAPTM4B	113608337	113679339	3	lysosomal protein transmembrane 4 beta [Source:HGNC Symbol;Acc:HGNC:13646]
	ENSOCUG00000017377	ENSOCUG00000017377.4	MATN2	MATN2	113695817	113843751	3	matrilin 2 [Source:HGNC Symbol;Acc:HGNC:6908]
	ENSOCUG00000028953	ENSOCUG00000028953.2	U6		113749059	113749159	3	U6 spliceosomal RNA [Source:RFAM;Acc:RF00026]
	ENSOCUG00000017386	ENSOCUG00000017386.4	RPL30	RPL30	113849327	113852062	3	ribosomal protein L30 [Source:HGNC Symbol;Acc:HGNC:10333]
	ENSOCUG00000019868	ENSOCUG00000019868.1	SNORA72	SNORA72	113849630	113849761	3	Small nucleolar RNA SNORA72 [Source:RFAM;Acc:RF00139]
	ENSOCUG00000017391	ENSOCUG00000017391.3			113863337	113878668	3	glutamate rich 5 [Source:NCBI gene;Acc:100356787]
	ENSOCUG00000035058	ENSOCUG00000035058.1		RIDA	113882094	113894453	3	reactive intermediate imine deaminase A homolog [Source:NCBI gene;Acc:100357049]
	ENSOCUG00000017400	ENSOCUG00000017400.3	POP1	POP1	113900042	113932752	3	POP1 homolog, ribonuclease P/MRP subunit [Source:HGNC Symbol;Acc:HGNC:30129]
	ENSOCUG00000017407	ENSOCUG00000017407.4		NIPAL2	113987975	114051030	3
	ENSOCUG00000004540	ENSOCUG00000004540.3	KCNS2	KCNS2	114174917	114176350	3	potassium voltage-gated channel modifier subfamily S member 2 [Source:HGNC Symbol;Acc:HGNC:6301]
	ENSOCUG00000004545	ENSOCUG00000004545.4	STK3	STK3	114200613	114521845	3	serine/threonine kinase 3 [Source:HGNC Symbol;Acc:HGNC:11406]
	ENSOCUG00000037901	ENSOCUG00000037901.1	U2		114375283	114375446	3	U2 spliceosomal RNA [Source:RFAM;Acc:RF00004]
	ENSOCUG00000011503	ENSOCUG00000011503.2		ATP6V1F	114425832	114426455	3
6	ENSOCUG00000023470	ENSOCUG00000023470.1			8416666	8417295	5
	ENSOCUG00000038603	ENSOCUG00000038603.1			8640796	8691609	5
	ENSOCUG00000019401	ENSOCUG00000019401.2			8716396	8716527	5
	ENSOCUG00000039024	ENSOCUG00000039024.1			8827218	8829667	5
	ENSOCUG00000024882	ENSOCUG00000024882.2		RPL6	8841380	8886038	5
	ENSOCUG00000001546	ENSOCUG00000001546.4	TOX3	TOX3	8890991	8916616	5	TOX high mobility group box family member 3 [Source:HGNC Symbol;Acc:HGNC:11972]
	ENSOCUG00000039045	ENSOCUG00000039045.1			9003774	9006456	5
	ENSOCUG00000031625	ENSOCUG00000031625.1			9331357	9331572	5
	ENSOCUG00000037801	ENSOCUG00000037801.1			9473436	9473591	5
	ENSOCUG00000038351	ENSOCUG00000038351.1		CHD9	9596926	9599255	5
	ENSOCUG00000001016	ENSOCUG00000001016.4		CHD9	9598278	9765526	5
	ENSOCUG00000006354	ENSOCUG00000006354.4	RBL2	RBL2	9781120	9839400	5	RB transcriptional corepressor like 2 [Source:HGNC Symbol;Acc:HGNC:9894]
	ENSOCUG00000002885	ENSOCUG00000002885.4	AKTIP	AKTIP	9841300	9850744	5	AKT interacting protein [Source:HGNC Symbol;Acc:HGNC:16710]
	ENSOCUG00000001738	ENSOCUG00000001738.4	RPGRIP1L	RPGRIP1L	9928946	10024962	5	RPGRIP1 like [Source:HGNC Symbol;Acc:HGNC:29168]
	ENSOCUG00000001741	ENSOCUG00000001741.4	FTO	FTO	10027822	10444669	5	FTO alpha-ketoglutarate dependent dioxygenase [Source:NCBI gene;Acc:100301537]
7	ENSOCUG00000021499	ENSOCUG00000021499.2	NPM1	NPM1	18411950	18412891	5	nucleophosmin (nucleolar phosphoprotein B23, numatrin) [Source:NCBI gene;Acc:100328693]
	ENSOCUG00000038879	ENSOCUG00000038879.1			18630185	18632875	5
	ENSOCUG00000022105	ENSOCUG00000022105.2		PRIM1	19310735	19311810	5
	ENSOCUG00000013269	ENSOCUG00000013269.3			19777536	19778244	5
8	ENSOCUG00000005961	ENSOCUG00000005961.4	KDM2B	KDM2B	6027580	6182420	21	lysine demethylase 2B [Source:HGNC Symbol;Acc:HGNC:13610]
	ENSOCUG00000005957	ENSOCUG00000005957.4	RNF34	RNF34	6144233	6216389	21	ring finger protein 34 [Source:HGNC Symbol;Acc:HGNC:17297]
	ENSOCUG00000018364	ENSOCUG00000018364.1	U1	RNU1-98P	6240422	6240583	21	U1 spliceosomal RNA [Source:RFAM;Acc:RF00003]
	ENSOCUG00000002722	ENSOCUG00000002722.4	ANAPC5	ANAPC5	6243079	6281445	21	anaphase promoting complex subunit 5 [Source:HGNC Symbol;Acc:HGNC:15713]
	ENSOCUG00000025635	ENSOCUG00000025635.2	CAMKK2	CAMKK2	6295784	6341739	21	calcium/calmodulin dependent protein kinase kinase 2 [Source:HGNC Symbol;Acc:HGNC:1470]
	ENSOCUG00000002220	ENSOCUG00000002220.4	P2RX4	P2RX4	6349065	6365264	21	purinergic receptor P2X 4 [Source:HGNC Symbol;Acc:HGNC:8535]
	ENSOCUG00000009802	ENSOCUG00000009802.3	IFT81	IFT81	6369210	6562241	21	intraflagellar transport 81 [Source:HGNC Symbol;Acc:HGNC:14313]
	ENSOCUG00000008823	ENSOCUG00000008823.4	P2RX7	P2RX7	6390526	6435987	21	purinergic receptor P2X 7 [Source:HGNC Symbol;Acc:HGNC:8537]
	ENSOCUG00000009115	ENSOCUG00000009115.3			6513579	6515752	21
	ENSOCUG00000015082	ENSOCUG00000015082.4	ATP2A2	ATP2A2	6615655	6685748	21	ATPase sarcoplasmic/endoplasmic reticulum Ca2+ transporting 2 [Source:NCBI gene;Acc:100038308]
	ENSOCUG00000014301	ENSOCUG00000014301.4	ANAPC7	ANAPC7	6700133	6729234	21	anaphase promoting complex subunit 7 [Source:HGNC Symbol;Acc:HGNC:17380]
	ENSOCUG00000011908	ENSOCUG00000011908.3	ARPC3	ARPC3	6749879	6762735	21	actin related protein 2/3 complex subunit 3 [Source:HGNC Symbol;Acc:HGNC:706]
	ENSOCUG00000011913	ENSOCUG00000011913.3	GPN3	GPN3	6765592	6778310	21	GPN-loop GTPase 3 [Source:HGNC Symbol;Acc:HGNC:30186]
	ENSOCUG00000011921	ENSOCUG00000011921.3	FAM216A	FAM216A	6778689	6785226	21	family with sequence similarity 216 member A [Source:HGNC Symbol;Acc:HGNC:30180]
	ENSOCUG00000011924	ENSOCUG00000011924.4	VPS29	VPS29	6787986	6796287	21	VPS29 retromer complex component [Source:HGNC Symbol;Acc:HGNC:14340]
	ENSOCUG00000011929	ENSOCUG00000011929.3		RAD9B	6796019	6836913	21	RAD9 checkpoint clamp component B [Source:NCBI gene;Acc:100358383]
	ENSOCUG00000011935	ENSOCUG00000011935.3	PPTC7	PPTC7	6841807	6900065	21	PTC7 protein phosphatase homolog [Source:HGNC Symbol;Acc:HGNC:30695]
	ENSOCUG00000011938	ENSOCUG00000011938.4	TCTN1	TCTN1	6920759	6951948	21	tectonic family member 1 [Source:HGNC Symbol;Acc:HGNC:26113]
	ENSOCUG00000011941	ENSOCUG00000011941.4	HVCN1	HVCN1	6933852	7000589	21	hydrogen voltage gated channel 1 [Source:HGNC Symbol;Acc:HGNC:28240]
	ENSOCUG00000009275	ENSOCUG00000009275.4	PPP1CC	PPP1CC	7002308	7024158	21	protein phosphatase 1 catalytic subunit gamma [Source:HGNC Symbol;Acc:HGNC:9283]
	ENSOCUG00000030961	ENSOCUG00000030961.1			7060644	7061687	21
	ENSOCUG00000022705	ENSOCUG00000022705.3	CCDC63	CCDC63	7092708	7118338	21	coiled-coil domain containing 63 [Source:HGNC Symbol;Acc:HGNC:26669]
	ENSOCUG00000025586	ENSOCUG00000025586.3	MYL2	MYL2	7119347	7124431	21	myosin light chain 2 [Source:HGNC Symbol;Acc:HGNC:7583]
	ENSOCUG00000036151	ENSOCUG00000036151.1			7130703	7131941	21
	ENSOCUG00000021923	ENSOCUG00000021923.3	CUX2	CUX2	7388092	7450940	21	cut like homeobox 2 [Source:HGNC Symbol;Acc:HGNC:19347]
	ENSOCUG00000037089	ENSOCUG00000037089.1			7451886	7461279	21
	ENSOCUG00000032558	ENSOCUG00000032558.1			7489949	7490977	21
	ENSOCUG00000002851	ENSOCUG00000002851.4	SH2B3	SH2B3	7496230	7498843	21	SH2B adaptor protein 3 [Source:HGNC Symbol;Acc:HGNC:29605]
	ENSOCUG00000002855	ENSOCUG00000002855.4	ATXN2	ATXN2	7501545	7584472	21	ataxin 2 [Source:HGNC Symbol;Acc:HGNC:10555]
	ENSOCUG00000035246	ENSOCUG00000035246.1			7622390	7623451	21
	ENSOCUG00000031536	ENSOCUG00000031536.1	BRAP	BRAP	7655428	7690924	21	BRCA1 associated protein [Source:HGNC Symbol;Acc:HGNC:1099]
	ENSOCUG00000011359	ENSOCUG00000011359.4	ACAD10	ACAD10	7692274	7737843	21	acyl-CoA dehydrogenase family member 10 [Source:HGNC Symbol;Acc:HGNC:21597]
	ENSOCUG00000008325	ENSOCUG00000008325.4		ALDH2	7745957	7774303	21	aldehyde dehydrogenase 2 family member [Source:NCBI gene;Acc:100338523]
	ENSOCUG00000011427	ENSOCUG00000011427.4	MAPKAPK5	MAPKAPK5	7796515	7835651	21	MAPK activated protein kinase 5 [Source:HGNC Symbol;Acc:HGNC:6889]
	ENSOCUG00000020987	ENSOCUG00000020987.1	ADAM1A		7842450	7845684	21	fertilin alpha subunit [Source:NCBI gene;Acc:100009435]
	ENSOCUG00000034076	ENSOCUG00000034076.1			7860928	7864103	21
	ENSOCUG00000007214	ENSOCUG00000007214.4	TMEM116	TMEM116	7886569	7939447	21	transmembrane protein 116 [Source:HGNC Symbol;Acc:HGNC:25084]
	ENSOCUG00000007221	ENSOCUG00000007221.3	ERP29	ERP29	7950534	7958709	21	endoplasmic reticulum protein 29 [Source:HGNC Symbol;Acc:HGNC:13799]
	ENSOCUG00000007226	ENSOCUG00000007226.4	NAA25	NAA25	7967071	8051379	21	N(alpha)-acetyltransferase 25, NatB auxiliary subunit [Source:HGNC Symbol;Acc:HGNC:25783]
	ENSOCUG00000007589	ENSOCUG00000007589.4	TRAFD1	TRAFD1	8070146	8104296	21	TRAF-type zinc finger domain containing 1 [Source:HGNC Symbol;Acc:HGNC:24808]
	ENSOCUG00000021959	ENSOCUG00000021959.3	HECTD4	HECTD4	8115705	8315161	21	HECT domain E3 ubiquitin protein ligase 4 [Source:HGNC Symbol;Acc:HGNC:26611]
	ENSOCUG00000003802	ENSOCUG00000003802.3		RPL6	8325185	8328119	21	ribosomal protein L6 [Source:NCBI gene;Acc:100355326]
	ENSOCUG00000004533	ENSOCUG00000004533.4	PTPN11	PTPN11	8341178	8433430	21	protein tyrosine phosphatase non-receptor type 11 [Source:HGNC Symbol;Acc:HGNC:9644]
	ENSOCUG00000021473	ENSOCUG00000021473.1		AL121924.1	8356887	8357007	21
	ENSOCUG00000031855	ENSOCUG00000031855.1			8444923	8446014	21
	ENSOCUG00000031121	ENSOCUG00000031121.1			8461989	8463053	21
	ENSOCUG00000038629	ENSOCUG00000038629.1			8463659	8464068	21
	ENSOCUG00000020936	ENSOCUG00000020936.3	RPH3A	RPH3A	8481112	8705149	21	rabphilin 3A [Source:HGNC Symbol;Acc:HGNC:17056]
	ENSOCUG00000034782	ENSOCUG00000034782.1	OAS1	OAS1	8711575	8717095	21	2'-5'-oligoadenylate synthetase 1 [Source:HGNC Symbol;Acc:HGNC:8086]
	ENSOCUG00000027849	ENSOCUG00000027849.2	OAS3	OAS3	8722667	8743763	21	2'-5'-oligoadenylate synthetase 3 [Source:HGNC Symbol;Acc:HGNC:8088]
	ENSOCUG00000015823	ENSOCUG00000015823.4	OAS2	OAS2	8749853	8878847	21	2'-5'-oligoadenylate synthetase 2 [Source:HGNC Symbol;Acc:HGNC:8087]
	ENSOCUG00000016015	ENSOCUG00000016015.4	RASAL1	RASAL1	8816811	8847348	21	RAS protein activator like 1 [Source:HGNC Symbol;Acc:HGNC:9873]
	ENSOCUG00000008932	ENSOCUG00000008932.4			8861786	8876790	21	DEAD-box helicase 54 [Source:NCBI gene;Acc:100355578]
	ENSOCUG00000022772	ENSOCUG00000022772.3	RITA1	RITA1	8877047	8880133	21	RBPJ interacting and tubulin associated 1 [Source:HGNC Symbol;Acc:HGNC:25925]
	ENSOCUG00000016029	ENSOCUG00000016029.4	IQCD	IQCD	8881140	8890045	21	IQ motif containing D [Source:HGNC Symbol;Acc:HGNC:25168]
	ENSOCUG00000023629	ENSOCUG00000023629.3	TPCN1	TPCN1	8912988	8968120	21	two pore segment channel 1 [Source:HGNC Symbol;Acc:HGNC:18182]
	ENSOCUG00000003827	ENSOCUG00000003827.4	SLC8B1	SLC8B1	8925776	8998041	21	solute carrier family 8 member B1 [Source:HGNC Symbol;Acc:HGNC:26175]
	ENSOCUG00000007851	ENSOCUG00000007851.3	PLBD2	PLBD2	9010988	9023907	21	phospholipase B domain containing 2 [Source:HGNC Symbol;Acc:HGNC:27283]
	ENSOCUG00000022168	ENSOCUG00000022168.3	SDS	SDS	9025232	9031944	21	serine dehydratase [Source:HGNC Symbol;Acc:HGNC:10691]
	ENSOCUG00000012353	ENSOCUG00000012353.3	SDSL	SDSL	9044978	9057009	21	serine dehydratase like [Source:HGNC Symbol;Acc:HGNC:30404]
	ENSOCUG00000009321	ENSOCUG00000009321.4	LHX5	LHX5	9070821	9079764	21	LIM homeobox 5 [Source:HGNC Symbol;Acc:HGNC:14216]
	ENSOCUG00000031555	ENSOCUG00000031555.1			9081962	9083095	21
	ENSOCUG00000038119	ENSOCUG00000038119.1			9091998	9093002	21
	ENSOCUG00000036510	ENSOCUG00000036510.1			9110719	9111998	21
	ENSOCUG00000037864	ENSOCUG00000037864.1			9197634	9199364	21
	ENSOCUG00000035456	ENSOCUG00000035456.1			9218084	9219292	21
	ENSOCUG00000037624	ENSOCUG00000037624.1			9237456	9270601	21
	ENSOCUG00000036131	ENSOCUG00000036131.1			9256251	9259804	21
	ENSOCUG00000035585	ENSOCUG00000035585.1			9294128	9308174	21
	ENSOCUG00000009398	ENSOCUG00000009398.4	RBM19	RBM19	9309191	9413259	21	RNA binding motif protein 19 [Source:HGNC Symbol;Acc:HGNC:29098]
	ENSOCUG00000038953	ENSOCUG00000038953.1			9444166	9457277	21
9	ENSOCUG00000002809	ENSOCUG00000002809.4	PTPRG	PTPRG	28410476	29189284	9	protein tyrosine phosphatase receptor type G [Source:HGNC Symbol;Acc:HGNC:9671]
	ENSOCUG00000002820	ENSOCUG00000002820.4	C3orf14	C3orf14	29231977	29250358	9	chromosome 3 open reading frame 14 [Source:HGNC Symbol;Acc:HGNC:25024]
	ENSOCUG00000002823	ENSOCUG00000002823.4	FEZF2	FEZF2	29290244	29294091	9	FEZ family zinc finger 2 [Source:HGNC Symbol;Acc:HGNC:13506]
	ENSOCUG00000002826	ENSOCUG00000002826.4			29320865	29839612	9	calcium dependent secretion activator [Source:NCBI gene;Acc:100359135]
	ENSOCUG00000038813	ENSOCUG00000038813.1			30099509	30114615	9
	ENSOCUG00000012918	ENSOCUG00000012918.4	SYNPR	SYNPR	30262224	30619310	9	synaptoporin [Source:HGNC Symbol;Acc:HGNC:16507]
	ENSOCUG00000029780	ENSOCUG00000029780.1	U2		30278512	30278668	9	U2 spliceosomal RNA [Source:RFAM;Acc:RF00004]
	ENSOCUG00000030562	ENSOCUG00000030562.1			30509118	30511868	9
	ENSOCUG00000004993	ENSOCUG00000004993.3	SNTN	SNTN	30656499	30674286	9	sentan, cilia apical structure protein [Source:HGNC Symbol;Acc:HGNC:33706]
	ENSOCUG00000009991	ENSOCUG00000009991.2		PIP4P1	30686539	30687354	9
	ENSOCUG00000029641	ENSOCUG00000029641.2			30761717	30864672	9
	ENSOCUG00000033362	ENSOCUG00000033362.1	Metazoa_SRP		30858750	30859051	9	Metazoan signal recognition particle RNA [Source:RFAM;Acc:RF00017]
	ENSOCUG00000015241	ENSOCUG00000015241.4	C3orf49	C3orf49	30870668	30889335	9	chromosome 3 open reading frame 49 [Source:HGNC Symbol;Acc:HGNC:25190]
	ENSOCUG00000021860	ENSOCUG00000021860.3	THOC7	THOC7	30891798	30899006	9	THO complex 7 [Source:HGNC Symbol;Acc:HGNC:29874]
	ENSOCUG00000035975	ENSOCUG00000035975.1			30898824	30899086	9
	ENSOCUG00000032376	ENSOCUG00000032376.1			30919295	30951112	9
	ENSOCUG00000000803	ENSOCUG00000000803.4		ATXN7	30957267	31071337	9	ataxin 7 [Source:NCBI gene;Acc:100338651]
	ENSOCUG00000025313	ENSOCUG00000025313.1	PSMD6	PSMD6	31082733	31093776	9	proteasome 26S subunit, non-ATPase 6 [Source:HGNC Symbol;Acc:HGNC:9564]
	ENSOCUG00000037899	ENSOCUG00000037899.1			31120458	31127939	9
	ENSOCUG00000000810	ENSOCUG00000000810.4	PRICKLE2	PRICKLE2	31187907	31551490	9	prickle planar cell polarity protein 2 [Source:HGNC Symbol;Acc:HGNC:20340]
	ENSOCUG00000039298	ENSOCUG00000039298.1			31490483	31492600	9
	ENSOCUG00000000109	ENSOCUG00000000109.4	ADAMTS9	ADAMTS9	31612727	31785208	9	ADAM metallopeptidase with thrombospondin type 1 motif 9 [Source:HGNC Symbol;Acc:HGNC:13202]
	ENSOCUG00000037346	ENSOCUG00000037346.1			31913020	32233680	9
10	ENSOCUG00000000098	ENSOCUG00000000098.4	SLC16A10	SLC16A10	98826732	98960764	12	solute carrier family 16 member 10 [Source:HGNC Symbol;Acc:HGNC:17027]
	ENSOCUG00000034514	ENSOCUG00000034514.1			98895207	98895689	12
	ENSOCUG00000037070	ENSOCUG00000037070.1		MFSD4B	98985664	99001176	12	sodium-dependent glucose transporter 1C [Source:NCBI gene;Acc:100351165]
	ENSOCUG00000000101	ENSOCUG00000000101.4		MFSD4B	99009291	99017933	12	sodium-dependent glucose transporter 1 [Source:NCBI gene;Acc:100351418]
	ENSOCUG00000017034	ENSOCUG00000017034.4	REV3L	REV3L	99054313	99243552	12	REV3 like, DNA directed polymerase zeta catalytic subunit [Source:HGNC Symbol;Acc:HGNC:9968]
	ENSOCUG00000024642	ENSOCUG00000024642.1	U7	RNU7-63P	99159411	99159472	12	U7 small nuclear RNA [Source:RFAM;Acc:RF00066]
	ENSOCUG00000006179	ENSOCUG00000006179.4	TRAF3IP2	TRAF3IP2	99331652	99376495	12	TRAF3 interacting protein 2 [Source:NCBI gene;Acc:100338995]
	ENSOCUG00000015784	ENSOCUG00000015784.4	FYN	FYN	99426871	99558352	12	FYN proto-oncogene, Src family tyrosine kinase [Source:HGNC Symbol;Acc:HGNC:4037]
	ENSOCUG00000039561	ENSOCUG00000039561.1			99527303	99529972	12
	ENSOCUG00000009639	ENSOCUG00000009639.4	CCN6	CCN6	99832388	99848736	12	cellular communication network factor 6 [Source:HGNC Symbol;Acc:HGNC:12771]
	ENSOCUG00000009644	ENSOCUG00000009644.4	TUBE1	TUBE1	99844696	99871400	12	tubulin epsilon 1 [Source:HGNC Symbol;Acc:HGNC:20775]
	ENSOCUG00000009652	ENSOCUG00000009652.4	FAM229B	FAM229B	99881051	99883303	12	family with sequence similarity 229 member B [Source:HGNC Symbol;Acc:HGNC:33858]
	ENSOCUG00000009655	ENSOCUG00000009655.4	LAMA4	LAMA4	99897365	100054810	12	laminin subunit alpha 4 [Source:HGNC Symbol;Acc:HGNC:6484]
	ENSOCUG00000033322	ENSOCUG00000033322.1	U2		99909150	99909288	12	U2 spliceosomal RNA [Source:RFAM;Acc:RF00004]
	ENSOCUG00000032378	ENSOCUG00000032378.1			99946404	99948968	12
	ENSOCUG00000029640	ENSOCUG00000029640.1	ORY1	ERVFRD-1	99949134	99950867	12	Oryctolagus cuniculus syncytin-Ory1 (ORY1), mRNA. [Source:RefSeq mRNA;Acc:NM_001305593]
	ENSOCUG00000038991	ENSOCUG00000038991.1			100164550	100181685	12
	ENSOCUG00000002829	ENSOCUG00000002829.3			100181706	100182497	12
	ENSOCUG00000039426	ENSOCUG00000039426.1			100185720	100202209	12
	ENSOCUG00000035737	ENSOCUG00000035737.1			100189335	100193307	12
	ENSOCUG00000036695	ENSOCUG00000036695.1			100242740	100280279	12
	ENSOCUG00000038448	ENSOCUG00000038448.1			100349703	100352900	12
	ENSOCUG00000036437	ENSOCUG00000036437.1			100420621	100423683	12
	ENSOCUG00000034314	ENSOCUG00000034314.1			100489245	100497223	12
	ENSOCUG00000028524	ENSOCUG00000028524.1	U6	RNU6-456P	100512409	100512509	12	U6 spliceosomal RNA [Source:RFAM;Acc:RF00026]
	ENSOCUG00000022721	ENSOCUG00000022721.2			100824011	100824879	12
11	ENSOCUG00000030746	ENSOCUG00000030746.1			26142	26763	13
	ENSOCUG00000028219	ENSOCUG00000028219.2	FASLG	FASLG	272823	279450	13	Fas ligand [Source:HGNC Symbol;Acc:HGNC:11936]
	ENSOCUG00000032946	ENSOCUG00000032946.1			540896	541592	13
	ENSOCUG00000021634	ENSOCUG00000021634.3	TNFSF18	TNFSF18	610187	621708	13	TNF superfamily member 18 [Source:HGNC Symbol;Acc:HGNC:11932]
	ENSOCUG00000008587	ENSOCUG00000008587.4	TNFSF4	TNFSF4	702380	888722	13	TNF superfamily member 4 [Source:HGNC Symbol;Acc:HGNC:11934]
	ENSOCUG00000015217	ENSOCUG00000015217.3	PRDX6		888725	944944	13	peroxiredoxin 6 [Source:NCBI gene;Acc:100344329]
	ENSOCUG00000015222	ENSOCUG00000015222.4	SLC9C2	SLC9C2	911097	985207	13	solute carrier family 9 member C2 (putative) [Source:HGNC Symbol;Acc:HGNC:28664]
	ENSOCUG00000036875	ENSOCUG00000036875.1		ANKRD45	996251	1065458	13
	ENSOCUG00000029559	ENSOCUG00000029559.2	TEX50	TEX50	1027169	1028934	13	testis expressed 50 [Source:HGNC Symbol;Acc:HGNC:52382]
	ENSOCUG00000026410	ENSOCUG00000026410.1	U6	RNU6-3P	1053396	1053502	13	U6 spliceosomal RNA [Source:RFAM;Acc:RF00026]
	ENSOCUG00000009345	ENSOCUG00000009345.4		KLHL20	1071850	1144381	13	kelch like family member 20 [Source:NCBI gene;Acc:100355557]
	ENSOCUG00000023803	ENSOCUG00000023803.3	CENPL	CENPL	1158939	1174674	13	centromere protein L [Source:HGNC Symbol;Acc:HGNC:17879]
	ENSOCUG00000007841	ENSOCUG00000007841.4	DARS2	DARS2	1175723	1205405	13	aspartyl-tRNA synthetase 2, mitochondrial [Source:HGNC Symbol;Acc:HGNC:25538]
	ENSOCUG00000022097	ENSOCUG00000022097.1	SNORD81	SNORD81	1208683	1208759	13	Small nucleolar RNA SNORD81 [Source:RFAM;Acc:RF00136]
	ENSOCUG00000023253	ENSOCUG00000023253.1			1208909	1208985	13
	ENSOCUG00000020966	ENSOCUG00000020966.2			1209331	1209411	13
	ENSOCUG00000023807	ENSOCUG00000023807.1	SNORD79		1209563	1209644	13	Small nucleolar RNA SNORD79 [Source:RFAM;Acc:RF00152]
	ENSOCUG00000025384	ENSOCUG00000025384.1			1210281	1210344	13
	ENSOCUG00000032665	ENSOCUG00000032665.1		AL138691.1	1210580	1210640	13
	ENSOCUG00000037310	ENSOCUG00000037310.1			1210812	1212039	13
	ENSOCUG00000025021	ENSOCUG00000025021.2			1210916	1210983	13
	ENSOCUG00000019747	ENSOCUG00000019747.1	SNORD24		1211225	1211307	13	Small nucleolar RNA SNORD24 [Source:RFAM;Acc:RF00069]
	ENSOCUG00000020076	ENSOCUG00000020076.1		AC104701.1	1211454	1211514	13
	ENSOCUG00000024035	ENSOCUG00000024035.1			1211855	1211932	13
	ENSOCUG00000017475	ENSOCUG00000017475.4	ZBTB37	ZBTB37	1212724	1230753	13	zinc finger and BTB domain containing 37 [Source:HGNC Symbol;Acc:HGNC:28365]
	ENSOCUG00000002891	ENSOCUG00000002891.4	SERPINC1	SERPINC1	1245330	1261312	13	serpin family C member 1 [Source:HGNC Symbol;Acc:HGNC:775]
	ENSOCUG00000004930	ENSOCUG00000004930.4	RC3H1	RC3H1	1278066	1319275	13	ring finger and CCCH-type domains 1 [Source:HGNC Symbol;Acc:HGNC:29434]
	ENSOCUG00000027957	ENSOCUG00000027957.3	RABGAP1L	RABGAP1L	1501857	2242716	13	RAB GTPase activating protein 1 like [Source:HGNC Symbol;Acc:HGNC:24663]
	ENSOCUG00000038946	ENSOCUG00000038946.1	GPR52	GPR52	1726804	1727947	13	G protein-coupled receptor 52 [Source:HGNC Symbol;Acc:HGNC:4508]
	ENSOCUG00000026497	ENSOCUG00000026497.1		MRPS14	2247363	2274533	13	mitochondrial ribosomal protein S14 [Source:NCBI gene;Acc:100346547]
	ENSOCUG00000008543	ENSOCUG00000008543.3	TNN	TNN	2314018	2366773	13	tenascin N [Source:HGNC Symbol;Acc:HGNC:22942]
	ENSOCUG00000033140	ENSOCUG00000033140.1			2379589	2380033	13
	ENSOCUG00000026409	ENSOCUG00000026409.2			2379785	2380760	13
	ENSOCUG00000017799	ENSOCUG00000017799.4	TNR	TNR	2513557	2721566	13	tenascin R [Source:HGNC Symbol;Acc:HGNC:11953]
	ENSOCUG00000036165	ENSOCUG00000036165.1			2934026	2937252	13
	ENSOCUG00000036999	ENSOCUG00000036999.1			2935256	2937283	13
	ENSOCUG00000005463	ENSOCUG00000005463.4	COP1	COP1	3092897	3302001	13	COP1 E3 ubiquitin ligase [Source:HGNC Symbol;Acc:HGNC:17440]
12	ENSOCUG00000011097	ENSOCUG00000011097.4	BMP4	BMP4	72720677	72723889	17	bone morphogenetic protein 4 [Source:NCBI gene;Acc:100009569]
	ENSOCUG00000021462	ENSOCUG00000021462.2			72769168	72769270	17
	ENSOCUG00000037068	ENSOCUG00000037068.1			73055729	73056629	17
	ENSOCUG00000003047	ENSOCUG00000003047.3	CDKN3	CDKN3	73120262	73135754	17	cyclin dependent kinase inhibitor 3 [Source:HGNC Symbol;Acc:HGNC:1791]
	ENSOCUG00000039011	ENSOCUG00000039011.1	CNIH1	CNIH1	73144234	73150282	17	cornichon family AMPA receptor auxiliary protein 1 [Source:HGNC Symbol;Acc:HGNC:19431]
	ENSOCUG00000004488	ENSOCUG00000004488.4	GMFB	GMFB	73177354	73199720	17	glia maturation factor beta [Source:HGNC Symbol;Acc:HGNC:4373]
	ENSOCUG00000001097	ENSOCUG00000001097.4	CGRRF1	CGRRF1	73207005	73239751	17	cell growth regulator with ring finger domain 1 [Source:HGNC Symbol;Acc:HGNC:15528]
	ENSOCUG00000003420	ENSOCUG00000003420.4	SAMD4A	SAMD4A	73273508	73496992	17	sterile alpha motif domain containing 4A [Source:HGNC Symbol;Acc:HGNC:23023]
	ENSOCUG00000003060	ENSOCUG00000003060.4		GCH1	73550122	73601910	17	GTP cyclohydrolase 1 [Source:NCBI gene;Acc:100286831]
	ENSOCUG00000004987	ENSOCUG00000004987.4	WDHD1	WDHD1	73634728	73697939	17	WD repeat and HMG-box DNA binding protein 1 [Source:HGNC Symbol;Acc:HGNC:23170]
	ENSOCUG00000004006	ENSOCUG00000004006.1	SOCS4	SOCS4	73716608	73717933	17	suppressor of cytokine signaling 4 [Source:HGNC Symbol;Acc:HGNC:19392]
	ENSOCUG00000004003	ENSOCUG00000004003.4	MAPK1IP1L	MAPK1IP1L	73758082	73760806	17	mitogen-activated protein kinase 1 interacting protein 1 like [Source:HGNC Symbol;Acc:HGNC:19840]
	ENSOCUG00000002924	ENSOCUG00000002924.4	LGALS3	LGALS3	73821777	73827521	17	galectin 3 [Source:NCBI gene;Acc:100009187]
	ENSOCUG00000002926	ENSOCUG00000002926.4	DLGAP5	DLGAP5	73830445	73871647	17	DLG associated protein 5 [Source:HGNC Symbol;Acc:HGNC:16864]
	ENSOCUG00000010779	ENSOCUG00000010779.4	FBXO34	FBXO34	73933203	74037939	17	F-box protein 34 [Source:HGNC Symbol;Acc:HGNC:20201]
	ENSOCUG00000036879	ENSOCUG00000036879.1	U2		74010652	74010823	17	U2 spliceosomal RNA [Source:RFAM;Acc:RF00004]
	ENSOCUG00000014723	ENSOCUG00000014723.4	ATG14	ATG14	74038871	74085873	17	autophagy related 14 [Source:HGNC Symbol;Acc:HGNC:19962]
	ENSOCUG00000014738	ENSOCUG00000014738.2	TBPL2	TBPL2	74087631	74115741	17	TATA-box binding protein like 2 [Source:HGNC Symbol;Acc:HGNC:19841]
	ENSOCUG00000022287	ENSOCUG00000022287.1			74146761	74146892	17
	ENSOCUG00000010650	ENSOCUG00000010650.3	KTN1	KTN1	74251751	74339589	17	kinectin 1 [Source:HGNC Symbol;Acc:HGNC:6467]
	ENSOCUG00000037298	ENSOCUG00000037298.1			74346203	74347363	17
	ENSOCUG00000039110	ENSOCUG00000039110.1			74481783	74667342	17
	ENSOCUG00000002611	ENSOCUG00000002611.4	PELI2	PELI2	74708135	74848803	17	pellino E3 ubiquitin protein ligase family member 2 [Source:HGNC Symbol;Acc:HGNC:8828]
	ENSOCUG00000016399	ENSOCUG00000016399.3		TRIM75P	74742908	74744300	17
	ENSOCUG00000002619	ENSOCUG00000002619.4	TMEM260	TMEM260	75046669	75107465	17	transmembrane protein 260 [Source:HGNC Symbol;Acc:HGNC:20185]
13	ENSOCUG00000016911	ENSOCUG00000016911.4			2723151	2825848	5	tudor domain containing 12 [Source:NCBI gene;Acc:100356283]
	ENSOCUG00000005496	ENSOCUG00000005496.4	SLC7A9	SLC7A9	2823173	2847823	5	solute carrier family 7 member 9 [Source:NCBI gene;Acc:100008729]
	ENSOCUG00000015870	ENSOCUG00000015870.4	CEP89	CEP89	2853369	2933971	5	centrosomal protein 89 [Source:HGNC Symbol;Acc:HGNC:25907]
	ENSOCUG00000015883	ENSOCUG00000015883.4	FAAP24	FAAP24	2934426	2936948	5	FA core complex associated protein 24 [Source:HGNC Symbol;Acc:HGNC:28467]
	ENSOCUG00000015891	ENSOCUG00000015891.4	RHPN2	RHPN2	2939084	3000767	5	rhophilin Rho GTPase binding protein 2 [Source:HGNC Symbol;Acc:HGNC:19974]
	ENSOCUG00000015905	ENSOCUG00000015905.4	GPATCH1	GPATCH1	3007517	3058837	5	G-patch domain containing 1 [Source:HGNC Symbol;Acc:HGNC:24658]
	ENSOCUG00000029028	ENSOCUG00000029028.2	WDR88	WDR88	3059572	3089491	5	WD repeat domain 88 [Source:HGNC Symbol;Acc:HGNC:26999]
	ENSOCUG00000009440	ENSOCUG00000009440.4	LRP3	LRP3	3127918	3137323	5	LDL receptor related protein 3 [Source:HGNC Symbol;Acc:HGNC:6695]
	ENSOCUG00000009443	ENSOCUG00000009443.3	SLC7A10	SLC7A10	3137339	3144625	5	solute carrier family 7 member 10 [Source:HGNC Symbol;Acc:HGNC:11058]
	ENSOCUG00000022985	ENSOCUG00000022985.2	CEBPA	CEBPA	3189242	3256494	5	CCAAT enhancer binding protein alpha [Source:HGNC Symbol;Acc:HGNC:1833]
	ENSOCUG00000017036	ENSOCUG00000017036.1	CEBPG	CEBPG	3304363	3304815	5	CCAAT enhancer binding protein gamma [Source:HGNC Symbol;Acc:HGNC:1837]
	ENSOCUG00000017042	ENSOCUG00000017042.3	PEPD	PEPD	3311093	3424144	5	peptidase D [Source:HGNC Symbol;Acc:HGNC:8840]
	ENSOCUG00000031299	ENSOCUG00000031299.1			3501382	3562648	5
	ENSOCUG00000010531	ENSOCUG00000010531.4	KCTD15	KCTD15	3640927	3653764	5	potassium channel tetramerization domain containing 15 [Source:HGNC Symbol;Acc:HGNC:23297]
	ENSOCUG00000027967	ENSOCUG00000027967.1	U1		3804273	3804435	5	U1 spliceosomal RNA [Source:RFAM;Acc:RF00003]
	ENSOCUG00000011872	ENSOCUG00000011872.3			3974768	4029847	5	LSM14A mRNA processing body assembly factor [Source:NCBI gene;Acc:100354599]
	ENSOCUG00000025678	ENSOCUG00000025678.2		FKBP2	4008818	4010473	5
	ENSOCUG00000002236	ENSOCUG00000002236.4	KIAA0355	KIAA0355	4099649	4161409	5	KIAA0355 [Source:HGNC Symbol;Acc:HGNC:29016]
	ENSOCUG00000001455	ENSOCUG00000001455.4	GPI	GPI	4169140	4292414	5	glucose-6-phosphate isomerase [Source:NCBI gene;Acc:100008744]
	ENSOCUG00000001464	ENSOCUG00000001464.4	UBA2	UBA2	4202512	4265250	5	ubiquitin like modifier activating enzyme 2 [Source:HGNC Symbol;Acc:HGNC:30661]
14	ENSOCUG00000030311	ENSOCUG00000030311.1			25293103	25297449	6
	ENSOCUG00000039612	ENSOCUG00000039612.1			25350192	25354699	6
	ENSOCUG00000035448	ENSOCUG00000035448.1			25434197	25436298	6
	ENSOCUG00000030749	ENSOCUG00000030749.1			25967271	25976332	6
	ENSOCUG00000033819	ENSOCUG00000033819.1			26010483	26013495	6
	ENSOCUG00000037078	ENSOCUG00000037078.1			26192013	26197271	6
	ENSOCUG00000032548	ENSOCUG00000032548.1			26473329	26473730	6
	ENSOCUG00000033090	ENSOCUG00000033090.1			26562685	26567514	6
	ENSOCUG00000030616	ENSOCUG00000030616.1			26602626	26604350	6
	ENSOCUG00000012402	ENSOCUG00000012402.3	UPK3B	UPK3B	26611331	26615730	6	uroplakin 3B [Source:HGNC Symbol;Acc:HGNC:21444]
	ENSOCUG00000000565	ENSOCUG00000000565.4	DTX2	DTX2	26618144	26650582	6	deltex E3 ubiquitin ligase 2 [Source:HGNC Symbol;Acc:HGNC:15973]
	ENSOCUG00000015762	ENSOCUG00000015762.4	ZP3	ZP3	26662111	26671566	6	zona pellucida glycoprotein 3 [Source:NCBI gene;Acc:100009185]
	ENSOCUG00000016629	ENSOCUG00000016629.4	SSC4D	SSC4D	26668043	26687303	6	scavenger receptor cysteine rich family member with 4 domains [Source:HGNC Symbol;Acc:HGNC:14461]
	ENSOCUG00000008521	ENSOCUG00000008521.4	YWHAG	YWHAG	26713722	26738069	6	tyrosine 3-monooxygenase/tryptophan 5-monooxygenase activation protein gamma [Source:HGNC Symbol;Acc:HGNC:12852]
	ENSOCUG00000012690	ENSOCUG00000012690.3	HSPB1	HSPB1	26753104	26754383	6	heat shock protein family B (small) member 1 [Source:HGNC Symbol;Acc:HGNC:5246]
	ENSOCUG00000036096	ENSOCUG00000036096.1			26753516	26754479	6
	ENSOCUG00000030703	ENSOCUG00000030703.1			26765840	26767344	6
	ENSOCUG00000038922	ENSOCUG00000038922.1			26779297	26782176	6
	ENSOCUG00000014322	ENSOCUG00000014322.4	MDH2	MDH2	26791443	26855912	6	malate dehydrogenase 2 [Source:HGNC Symbol;Acc:HGNC:6971]
	ENSOCUG00000027186	ENSOCUG00000027186.2	STYXL1	STYXL1	26847287	26894306	6	serine/threonine/tyrosine interacting like 1 [Source:HGNC Symbol;Acc:HGNC:18165]
	ENSOCUG00000021696	ENSOCUG00000021696.2	POR	POR	26900350	26913491	6	P450 (cytochrome) oxidoreductase [Source:NCBI gene;Acc:100301554]
	ENSOCUG00000013803	ENSOCUG00000013803.4	RHBDD2	RHBDD2	26962102	26971780	6	rhomboid domain containing 2 [Source:HGNC Symbol;Acc:HGNC:23082]
	ENSOCUG00000025061	ENSOCUG00000025061.3		CCL24	26989695	26992144	6	C-C motif chemokine ligand 24 [Source:NCBI gene;Acc:100355784]
	ENSOCUG00000027199	ENSOCUG00000027199.2		SIK1B	26994696	26995939	6
	ENSOCUG00000000382	ENSOCUG00000000382.4	SLC12A9	SLC12A9	27001595	27010068	6	solute carrier family 12 member 9 [Source:HGNC Symbol;Acc:HGNC:17435]
	ENSOCUG00000016902	ENSOCUG00000016902.3	EPHB4	EPHB4	27012763	27181342	6	EPH receptor B4 [Source:HGNC Symbol;Acc:HGNC:3395]
	ENSOCUG00000005589	ENSOCUG00000005589.3	ZAN	ZAN	27045103	27084325	6	zonadhesin [Source:NCBI gene;Acc:100008761]
	ENSOCUG00000005399	ENSOCUG00000005399.3	EPO	EPO	27102172	27105135	6	erythropoietin [Source:NCBI gene;Acc:100008786]
	ENSOCUG00000007818	ENSOCUG00000007818.1	POP7	POP7	27121461	27121883	6	POP7 homolog, ribonuclease P/MRP subunit [Source:HGNC Symbol;Acc:HGNC:19949]
	ENSOCUG00000002663	ENSOCUG00000002663.4	GIGYF1	GIGYF1	27132958	27143372	6	GRB10 interacting GYF protein 1 [Source:HGNC Symbol;Acc:HGNC:9126]
	ENSOCUG00000002657	ENSOCUG00000002657.4	GNB2	GNB2	27144075	27147121	6	G protein subunit beta 2 [Source:HGNC Symbol;Acc:HGNC:4398]
	ENSOCUG00000014727	ENSOCUG00000014727.3	ACTL6B	ACTL6B	27158292	27170777	6	actin like 6B [Source:HGNC Symbol;Acc:HGNC:160]
	ENSOCUG00000005694	ENSOCUG00000005694.4		MOSPD3	27184381	27186764	6	motile sperm domain containing 3 [Source:NCBI gene;Acc:100357573]
	ENSOCUG00000031409	ENSOCUG00000031409.1	PCOLCE	PCOLCE	27188476	27193370	6	procollagen C-endopeptidase enhancer [Source:HGNC Symbol;Acc:HGNC:8738]
	ENSOCUG00000022861	ENSOCUG00000022861.3	FBXO24	FBXO24	27194545	27203106	6	F-box protein 24 [Source:HGNC Symbol;Acc:HGNC:13595]
	ENSOCUG00000002528	ENSOCUG00000002528.4	LRCH4	LRCH4	27203015	27216747	6	leucine rich repeats and calponin homology domain containing 4 [Source:HGNC Symbol;Acc:HGNC:6691]
	ENSOCUG00000008644	ENSOCUG00000008644.3			27216266	27221313	6	insulin receptor substrate 1 [Source:NCBI gene;Acc:100339305]
	ENSOCUG00000027938	ENSOCUG00000027938.2		SAP25	27217841	27218847	6	Sin3A associated protein 25 [Source:NCBI gene;Acc:100339060]
	ENSOCUG00000008631	ENSOCUG00000008631.4	AGFG2	AGFG2	27226410	27248928	6	ArfGAP with FG repeats 2 [Source:HGNC Symbol;Acc:HGNC:5177]
	ENSOCUG00000025881	ENSOCUG00000025881.3		APOO	27292276	27292908	6
	ENSOCUG00000003810	ENSOCUG00000003810.4	NYAP1	NYAP1	27300464	27308085	6	neuronal tyrosine phosphorylated phosphoinositide-3-kinase adaptor 1 [Source:HGNC Symbol;Acc:HGNC:22009]
	ENSOCUG00000021916	ENSOCUG00000021916.2	TSC22D4	TSC22D4	27317232	27325789	6	TSC22 domain family member 4 [Source:HGNC Symbol;Acc:HGNC:21696]
	ENSOCUG00000024411	ENSOCUG00000024411.3	C7orf61	C7orf61	27327603	27331787	6	chromosome 7 open reading frame 61 [Source:HGNC Symbol;Acc:HGNC:22135]
	ENSOCUG00000033179	ENSOCUG00000033179.1			27346485	27348464	6
	ENSOCUG00000025401	ENSOCUG00000025401.2	PPP1R35	PPP1R35	27356172	27357426	6	protein phosphatase 1 regulatory subunit 35 [Source:HGNC Symbol;Acc:HGNC:28320]
	ENSOCUG00000029324	ENSOCUG00000029324.2	MEPCE	MEPCE	27358469	27364084	6	methylphosphate capping enzyme [Source:HGNC Symbol;Acc:HGNC:20247]
	ENSOCUG00000014388	ENSOCUG00000014388.4	ZCWPW1	ZCWPW1	27371673	27396772	6	zinc finger CW-type and PWWP domain containing 1 [Source:HGNC Symbol;Acc:HGNC:23486]
	ENSOCUG00000005931	ENSOCUG00000005931.3			27397280	27467460	6	paired immunoglobin like type 2 receptor alpha [Source:NCBI gene;Acc:100340313]
15	ENSOCUG00000037840	ENSOCUG00000037840.1			82239441	82248745	16
	ENSOCUG00000038212	ENSOCUG00000038212.1			82261683	82265776	16
	ENSOCUG00000036281	ENSOCUG00000036281.1	U2	RNU2-41P	83240849	83240959	16	U2 spliceosomal RNA [Source:RFAM;Acc:RF00004]
	ENSOCUG00000014644	ENSOCUG00000014644.4	PLA2G4A	PLA2G4A	83421230	83552033	16	phospholipase A2 group IVA [Source:NCBI gene;Acc:100008748]
	ENSOCUG00000034566	ENSOCUG00000034566.1			83650966	83651542	16
	ENSOCUG00000033706	ENSOCUG00000033706.1	Metazoa_SRP	RN7SL128P	83660613	83660900	16	Metazoan signal recognition particle RNA [Source:RFAM;Acc:RF00017]
	ENSOCUG00000016771	ENSOCUG00000016771.4	PTGS2	PTGS2	83706643	83713353	16	prostaglandin-endoperoxide synthase 2 [Source:NCBI gene;Acc:100009248]
	ENSOCUG00000025237	ENSOCUG00000025237.1	U6		83842604	83842710	16	U6 spliceosomal RNA [Source:RFAM;Acc:RF00026]
	ENSOCUG00000006782	ENSOCUG00000006782.4	PDC	PDC	83919206	83935825	16	phosducin [Source:HGNC Symbol;Acc:HGNC:8759]
	ENSOCUG00000006776	ENSOCUG00000006776.4	ODR4	ODR4	83963918	84007371	16	odr-4 GPCR localization factor homolog [Source:HGNC Symbol;Acc:HGNC:24299]
	ENSOCUG00000020040	ENSOCUG00000020040.1		AL121924.1	83994090	83994208	16
	ENSOCUG00000028710	ENSOCUG00000028710.1			83997317	83997460	16
	ENSOCUG00000012261	ENSOCUG00000012261.4	TPR	TPR	84007470	84071608	16	translocated promoter region, nuclear basket protein [Source:HGNC Symbol;Acc:HGNC:12017]
	ENSOCUG00000027187	ENSOCUG00000027187.3		PRG4	84071666	84084579	16
	ENSOCUG00000013453	ENSOCUG00000013453.4	HMCN1	HMCN1	84199411	84477080	16	hemicentin 1 [Source:HGNC Symbol;Acc:HGNC:19194]
16	ENSOCUG00000002313	ENSOCUG00000002313.4		SEC14L2	3011832	3033870	21	SEC14 like lipid binding 2 [Source:NCBI gene;Acc:100358122]
	ENSOCUG00000014227	ENSOCUG00000014227.4	SEC14L3	SEC14L3	3025592	3056502	21	SEC14 like lipid binding 3 [Source:HGNC Symbol;Acc:HGNC:18655]
	ENSOCUG00000014017	ENSOCUG00000014017.2	MTFP1	MTFP1	3035947	3038545	21	mitochondrial fission process 1 [Source:HGNC Symbol;Acc:HGNC:26945]
	ENSOCUG00000009646	ENSOCUG00000009646.4	PES1	PES1	3067853	3151320	21	pescadillo ribosomal biogenesis factor 1 [Source:HGNC Symbol;Acc:HGNC:8848]
	ENSOCUG00000009656	ENSOCUG00000009656.4		GAL3ST1	3122169	3124764	21
	ENSOCUG00000009352	ENSOCUG00000009352.4	TCN2	TCN2	3177106	3190288	21	transcobalamin 2 [Source:HGNC Symbol;Acc:HGNC:11653]
	ENSOCUG00000011606	ENSOCUG00000011606.4	SLC35E4	SLC35E4	3193730	3201978	21	solute carrier family 35 member E4 [Source:HGNC Symbol;Acc:HGNC:17058]
	ENSOCUG00000009987	ENSOCUG00000009987.2	DUSP18	DUSP18	3220326	3220892	21	dual specificity phosphatase 18 [Source:HGNC Symbol;Acc:HGNC:18484]
	ENSOCUG00000022800	ENSOCUG00000022800.2		C5orf52	3221869	3230810	21	chromosome 21 open reading frame, human C5orf52 [Source:NCBI gene;Acc:100359164]
	ENSOCUG00000017841	ENSOCUG00000017841.4	OSBP2	OSBP2	3240595	3381974	21	oxysterol binding protein 2 [Source:HGNC Symbol;Acc:HGNC:8504]
	ENSOCUG00000017353	ENSOCUG00000017353.4	MORC2	MORC2	3402317	3443438	21	MORC family CW-type zinc finger 2 [Source:HGNC Symbol;Acc:HGNC:23573]
	ENSOCUG00000011904	ENSOCUG00000011904.4	SMTN	SMTN	3539493	3561551	21	smoothelin [Source:HGNC Symbol;Acc:HGNC:11126]
	ENSOCUG00000030886	ENSOCUG00000030886.1			3541264	3541744	21
	ENSOCUG00000033676	ENSOCUG00000033676.1	SELENOM	SELENOM	3561832	3565455	21	selenoprotein M [Source:NCBI gene;Acc:100356324]
	ENSOCUG00000000981	ENSOCUG00000000981.4		INPP5J	3575889	3583917	21	inositol polyphosphate-5-phosphatase J [Source:NCBI gene;Acc:100338012]
	ENSOCUG00000004123	ENSOCUG00000004123.4	PLA2G3	PLA2G3	3582419	3589225	21	phospholipase A2 group III [Source:HGNC Symbol;Acc:HGNC:17934]
	ENSOCUG00000030486	ENSOCUG00000030486.1			3590399	3591448	21
	ENSOCUG00000011507	ENSOCUG00000011507.3	RNF185	RNF185	3633098	3650764	21	ring finger protein 185 [Source:HGNC Symbol;Acc:HGNC:26783]
	ENSOCUG00000002315	ENSOCUG00000002315.4	LIMK2	LIMK2	3658939	3735229	21	LIM domain kinase 2 [Source:HGNC Symbol;Acc:HGNC:6614]
	ENSOCUG00000002320	ENSOCUG00000002320.4	PIK3IP1	PIK3IP1	3728628	3742016	21	phosphoinositide-3-kinase interacting protein 1 [Source:HGNC Symbol;Acc:HGNC:24942]
	ENSOCUG00000002323	ENSOCUG00000002323.4	PATZ1	PATZ1	3786246	3802936	21	POZ/BTB and AT hook containing zinc finger 1 [Source:NCBI gene;Acc:100328729]
	ENSOCUG00000022470	ENSOCUG00000022470.3	DRG1	DRG1	3837012	3862951	21	developmentally regulated GTP binding protein 1 [Source:NCBI gene;Acc:100328730]
	ENSOCUG00000004000	ENSOCUG00000004000.4	EIF4ENIF1	EIF4ENIF1	3866853	3923318	21	eukaryotic translation initiation factor 4E nuclear import factor 1 [Source:NCBI gene;Acc:100328731]
	ENSOCUG00000017016	ENSOCUG00000017016.4	SFI1	SFI1	3928897	4005845	21	SFI1 centrin binding protein [Source:HGNC Symbol;Acc:HGNC:29064]
	ENSOCUG00000022653	ENSOCUG00000022653.3	PISD	PISD	4005395	4046733	21	phosphatidylserine decarboxylase [Source:HGNC Symbol;Acc:HGNC:8999]
	ENSOCUG00000016828	ENSOCUG00000016828.4	PRR14L	PRR14L	4057363	4128431	21	proline rich 14 like [Source:HGNC Symbol;Acc:HGNC:28738]
	ENSOCUG00000000594	ENSOCUG00000000594.4		DEPDC5	4134752	4283569	21	DEP domain containing 5 [Source:NCBI gene;Acc:100357606]
	ENSOCUG00000007090	ENSOCUG00000007090.3	YWHAH	YWHAH	4304607	4326786	21	tyrosine 3-monooxygenase/tryptophan 5-monooxygenase activation protein eta [Source:NCBI gene;Acc:100328734]
	ENSOCUG00000036951	ENSOCUG00000036951.1	U2		4371968	4372082	21	U2 spliceosomal RNA [Source:RFAM;Acc:RF00004]
	ENSOCUG00000017569	ENSOCUG00000017569.4	SLC5A1	SLC5A1	4393650	4468076	21	solute carrier family 5 member 1 [Source:NCBI gene;Acc:100009262]
	ENSOCUG00000009886	ENSOCUG00000009886.4	SLC5A4	SLC5A4	4484605	4526624	21	solute carrier family 5 member 4 [Source:NCBI gene;Acc:100328735]
	ENSOCUG00000025220	ENSOCUG00000025220.3		IGLV6-57	4534815	4535775	21
	ENSOCUG00000025138	ENSOCUG00000025138.3			4543985	4633367	21
	ENSOCUG00000027090	ENSOCUG00000027090.3		IGLV5-52	4558718	4559361	21
	ENSOCUG00000025966	ENSOCUG00000025966.3		IGLV5-52	4561604	4566098	21
	ENSOCUG00000023566	ENSOCUG00000023566.3		IGLV4-60	4564806	4587133	21
	ENSOCUG00000027523	ENSOCUG00000027523.3		IGLV5-52	4576834	4685963	21
	ENSOCUG00000029191	ENSOCUG00000029191.2		IGLV4-60	4589051	4589529	21
	ENSOCUG00000036136	ENSOCUG00000036136.1		IGLV4-60	4628234	4629366	21
	ENSOCUG00000022506	ENSOCUG00000022506.2		IGLV5-52	4639859	4645658	21
	ENSOCUG00000006249	ENSOCUG00000006249.3	ZNF280B	ZNF280B	4709299	4710915	21	zinc finger protein 280B [Source:HGNC Symbol;Acc:HGNC:23022]
	ENSOCUG00000033178	ENSOCUG00000033178.1	ZNF280A	ZNF280A	4727929	4729557	21	zinc finger protein 280A [Source:HGNC Symbol;Acc:HGNC:18597]
	ENSOCUG00000017345	ENSOCUG00000017345.4		PRAME	4745068	4747525	21
	ENSOCUG00000038017	ENSOCUG00000038017.1		PRAME	4748134	4756441	21
	ENSOCUG00000031864	ENSOCUG00000031864.1		IGLV2-23	4775908	4776442	21
	ENSOCUG00000035889	ENSOCUG00000035889.1		IGLV2-23	4779028	4780814	21
	ENSOCUG00000036882	ENSOCUG00000036882.1		IGLV2-23	4784219	4784756	21
	ENSOCUG00000037457	ENSOCUG00000037457.1			4796451	4796747	21
	ENSOCUG00000030581	ENSOCUG00000030581.1		IGLV3-9	4801120	4802010	21
	ENSOCUG00000039102	ENSOCUG00000039102.1	U2		4803542	4803628	21	U2 spliceosomal RNA [Source:RFAM;Acc:RF00004]
	ENSOCUG00000030046	ENSOCUG00000030046.1		IGLV3-9	4805627	4805890	21
	ENSOCUG00000039377	ENSOCUG00000039377.1		IGLV3-9	4818579	4818902	21
	ENSOCUG00000031946	ENSOCUG00000031946.1			4823740	4828869	21
	ENSOCUG00000032148	ENSOCUG00000032148.1		IGLV3-9	4832550	4833131	21
	ENSOCUG00000021096	ENSOCUG00000021096.2			4870031	4880529	21
	ENSOCUG00000016484	ENSOCUG00000016484.4	AIFM3	AIFM3	4922300	4930900	21	apoptosis inducing factor mitochondria associated 3 [Source:HGNC Symbol;Acc:HGNC:26398]
	ENSOCUG00000000818	ENSOCUG00000000818.4	CRKL	CRKL	4940681	4975112	21	CRK like proto-oncogene, adaptor protein [Source:HGNC Symbol;Acc:HGNC:2363]
	ENSOCUG00000003855	ENSOCUG00000003855.4		SNAP29	5008088	5044948	21	synaptosome associated protein 29 [Source:NCBI gene;Acc:100342577]
	ENSOCUG00000002069	ENSOCUG00000002069.1		MRPS21	5069712	5069975	21
	ENSOCUG00000009010	ENSOCUG00000009010.3	PI4KA	PI4KA	5075307	5190009	21	phosphatidylinositol 4-kinase alpha [Source:HGNC Symbol;Acc:HGNC:8983]
	ENSOCUG00000009048	ENSOCUG00000009048.2	SERPIND1	SERPIND1	5117732	5130492	21	serpin family D member 1 [Source:NCBI gene;Acc:100009170]
	ENSOCUG00000038601	ENSOCUG00000038601.1			5299399	5299539	21
17	ENSOCUG00000003802	ENSOCUG00000003802.3		RPL6	8325185	8328119	21	ribosomal protein L6 [Source:NCBI gene;Acc:100355326]
	ENSOCUG00000004533	ENSOCUG00000004533.4	PTPN11	PTPN11	8341178	8433430	21	protein tyrosine phosphatase non-receptor type 11 [Source:HGNC Symbol;Acc:HGNC:9644]
	ENSOCUG00000021473	ENSOCUG00000021473.1		AL121924.1	8356887	8357007	21
	ENSOCUG00000031855	ENSOCUG00000031855.1			8444923	8446014	21
	ENSOCUG00000031121	ENSOCUG00000031121.1			8461989	8463053	21
	ENSOCUG00000038629	ENSOCUG00000038629.1			8463659	8464068	21
	ENSOCUG00000020936	ENSOCUG00000020936.3	RPH3A	RPH3A	8481112	8705149	21	rabphilin 3A [Source:HGNC Symbol;Acc:HGNC:17056]
	ENSOCUG00000034782	ENSOCUG00000034782.1	OAS1	OAS1	8711575	8717095	21	2'-5'-oligoadenylate synthetase 1 [Source:HGNC Symbol;Acc:HGNC:8086]
	ENSOCUG00000027849	ENSOCUG00000027849.2	OAS3	OAS3	8722667	8743763	21	2'-5'-oligoadenylate synthetase 3 [Source:HGNC Symbol;Acc:HGNC:8088]
	ENSOCUG00000015823	ENSOCUG00000015823.4	OAS2	OAS2	8749853	8878847	21	2'-5'-oligoadenylate synthetase 2 [Source:HGNC Symbol;Acc:HGNC:8087]
	ENSOCUG00000016015	ENSOCUG00000016015.4	RASAL1	RASAL1	8816811	8847348	21	RAS protein activator like 1 [Source:HGNC Symbol;Acc:HGNC:9873]
	ENSOCUG00000008932	ENSOCUG00000008932.4			8861786	8876790	21	DEAD-box helicase 54 [Source:NCBI gene;Acc:100355578]
	ENSOCUG00000022772	ENSOCUG00000022772.3	RITA1	RITA1	8877047	8880133	21	RBPJ interacting and tubulin associated 1 [Source:HGNC Symbol;Acc:HGNC:25925]
	ENSOCUG00000016029	ENSOCUG00000016029.4	IQCD	IQCD	8881140	8890045	21	IQ motif containing D [Source:HGNC Symbol;Acc:HGNC:25168]
	ENSOCUG00000023629	ENSOCUG00000023629.3	TPCN1	TPCN1	8912988	8968120	21	two pore segment channel 1 [Source:HGNC Symbol;Acc:HGNC:18182]
	ENSOCUG00000003827	ENSOCUG00000003827.4	SLC8B1	SLC8B1	8925776	8998041	21	solute carrier family 8 member B1 [Source:HGNC Symbol;Acc:HGNC:26175]
	ENSOCUG00000007851	ENSOCUG00000007851.3	PLBD2	PLBD2	9010988	9023907	21	phospholipase B domain containing 2 [Source:HGNC Symbol;Acc:HGNC:27283]
	ENSOCUG00000022168	ENSOCUG00000022168.3	SDS	SDS	9025232	9031944	21	serine dehydratase [Source:HGNC Symbol;Acc:HGNC:10691]
	ENSOCUG00000012353	ENSOCUG00000012353.3	SDSL	SDSL	9044978	9057009	21	serine dehydratase like [Source:HGNC Symbol;Acc:HGNC:30404]
	ENSOCUG00000009321	ENSOCUG00000009321.4	LHX5	LHX5	9070821	9079764	21	LIM homeobox 5 [Source:HGNC Symbol;Acc:HGNC:14216]
	ENSOCUG00000031555	ENSOCUG00000031555.1			9081962	9083095	21
	ENSOCUG00000038119	ENSOCUG00000038119.1			9091998	9093002	21
	ENSOCUG00000036510	ENSOCUG00000036510.1			9110719	9111998	21
	ENSOCUG00000037864	ENSOCUG00000037864.1			9197634	9199364	21
	ENSOCUG00000035456	ENSOCUG00000035456.1			9218084	9219292	21
	ENSOCUG00000037624	ENSOCUG00000037624.1			9237456	9270601	21
	ENSOCUG00000036131	ENSOCUG00000036131.1			9256251	9259804	21
	ENSOCUG00000035585	ENSOCUG00000035585.1			9294128	9308174	21
	ENSOCUG00000009398	ENSOCUG00000009398.4	RBM19	RBM19	9309191	9413259	21	RNA binding motif protein 19 [Source:HGNC Symbol;Acc:HGNC:29098]
	ENSOCUG00000038953	ENSOCUG00000038953.1			9444166	9457277	21
	ENSOCUG00000036104	ENSOCUG00000036104.1			9650851	9655666	21
	ENSOCUG00000033746	ENSOCUG00000033746.1			9682476	9719171	21
	ENSOCUG00000012715	ENSOCUG00000012715.4	TBX5	TBX5	9758939	9809716	21	T-box transcription factor 5 [Source:HGNC Symbol;Acc:HGNC:11604]
	ENSOCUG00000038505	ENSOCUG00000038505.1			9961825	9978427	21
	ENSOCUG00000032959	ENSOCUG00000032959.1			9965786	9981252	21
	ENSOCUG00000037813	ENSOCUG00000037813.1			9968890	9970073	21
	ENSOCUG00000037851	ENSOCUG00000037851.1			9981273	9982385	21
	ENSOCUG00000033172	ENSOCUG00000033172.1			9983473	9983874	21
	ENSOCUG00000014595	ENSOCUG00000014595.4		TBX3	9989963	9992849	21
	ENSOCUG00000031505	ENSOCUG00000031505.1			9993008	9995420	21
	ENSOCUG00000029991	ENSOCUG00000029991.1			9993721	9994806	21
	ENSOCUG00000032562	ENSOCUG00000032562.1			9998945	10010531	21
	ENSOCUG00000029920	ENSOCUG00000029920.1			10105055	10136199	21

## Sheet: Hoja7
Gene stable ID	Gene stable ID version	Gene name	Human gene name	Gene start (bp)	Gene end (bp)	Chromosome/scaffold name	Gene description
